# Supplementary material for: Kin but less than kind: within-group male relatedness does not increase female fitness in seed beetles
Source: Proc Biol Sci. 2019 Sep 11;286(1910):20191664. doi: 10.1098/rspb.2019.1664 (PMC6742989; doi:10.1098/rspb.2019.1664)
Supplement: Data on total offspring production and lifespan [file rspb20191664supp2.csv]

Treatment	Familiarity	Relatedness	Block	Lifespan	Totalrep	Event	obs_effect
RF	F	R	A	6	37	1	1
RF	F	R	A	6	34	1	2
RF	F	R	A	5	2	1	3
RF	F	R	A	6	2	1	4
RF	F	R	A	8	28	1	5
RF	F	R	A	7	48	1	6
RF	F	R	A	6	32	1	7
RF	F	R	A	10	39	1	8
RF	F	R	A	6	55	1	9
RF	F	R	A	8	40	1	10
RF	F	R	A	8	44	1	11
RF	F	R	A	6	29	1	12
RF	F	R	A	8	21	1	13
RF	F	R	A	5	15	1	14
RF	F	R	A	6	21	1	15
RF	F	R	A	6	39	1	16
RF	F	R	A	6	16	1	17
RF	F	R	A	7	24	1	18
RF	F	R	A	7	67	1	19
RF	F	R	A	7	34	1	20
RF	F	R	A	8	35	1	21
RF	F	R	A	5	10	1	22
RF	F	R	A	6	0	1	23
RF	F	R	A	6	25	1	24
RF	F	R	A	7	44	1	25
RF	F	R	A	9	34	1	26
RF	F	R	A	6	16	1	27
RF	F	R	A	7	39	1	28
RF	F	R	A	6	39	1	29
RF	F	R	A	8	40	1	30
RF	F	R	A	7	26	1	31
RF	F	R	A	8	36	1	32
RF	F	R	A	6	31	1	33
RF	F	R	A	8	37	1	34
RF	F	R	A	6	35	1	35
RF	F	R	A	8	49	1	36
RF	F	R	A	7	41	1	37
RF	F	R	A	7	54	1	38
RF	F	R	A	5	7	1	39
RF	F	R	A	7	32	1	40
RF	F	R	A	7	25	1	41
RF	F	R	A	9	30	1	42
RF	F	R	A	7	56	1	43
RF	F	R	A	9	49	1	44
RF	F	R	A	6	21	1	45
RF	F	R	A	7	26	1	46
RF	F	R	A	8	27	1	47
RF	F	R	A	8	37	1	48
RF	F	R	A	7	71	1	49
RF	F	R	A	9	34	1	50
RF	F	R	A	7	36	1	51
RF	F	R	A	6	2	1	52
RF	F	R	A	7	27	1	53
RF	F	R	A	9	32	1	54
RF	F	R	A	5	34	1	55
RF	F	R	A	6	31	1	56
RF	F	R	A	7	25	1	57
RF	F	R	A	7	26	1	58
RF	F	R	A	7	44	1	59
RF	F	R	A	9	32	1	60
RF	F	R	A	8	45	1	61
RF	F	R	A	8	49	1	62
RF	F	R	A	8	31	1	63
RF	F	R	A	8	33	1	64
RF	F	R	A	8	18	1	65
RF	F	R	A	10	59	1	66
RF	F	R	A	8	37	1	67
RF	F	R	A	8	30	1	68
RF	F	R	A	8	33	1	69
RF	F	R	A	7	48	1	70
RF	F	R	A	7	36	1	71
RF	F	R	A	8	45	1	72
RF	F	R	A	7	29	1	73
RF	F	R	A	8	33	1	74
RF	F	R	A	7	37	1	75
RF	F	R	A	4	NA	1	76
RF	F	R	A	4	NA	1	77
RF	F	R	A	4	NA	1	78
RF	F	R	A	4	NA	1	79
RU	U	R	A	6	27	1	80
RU	U	R	A	6	32	1	81
RU	U	R	A	8	36	1	82
RU	U	R	A	10	36	1	83
RU	U	R	A	7	19	1	84
RU	U	R	A	5	44	1	85
RU	U	R	A	9	30	1	86
RU	U	R	A	9	39	1	87
RU	U	R	A	7	52	1	88
RU	U	R	A	7	45	1	89
RU	U	R	A	7	0	1	90
RU	U	R	A	9	44	1	91
RU	U	R	A	7	31	1	92
RU	U	R	A	5	42	1	93
RU	U	R	A	6	29	1	94
RU	U	R	A	8	36	1	95
RU	U	R	A	8	45	1	96
RU	U	R	A	8	38	1	97
RU	U	R	A	5	0	1	98
RU	U	R	A	7	28	1	99
RU	U	R	A	7	46	1	100
RU	U	R	A	7	19	1	101
RU	U	R	A	5	46	1	102
RU	U	R	A	6	50	1	103
RU	U	R	A	9	13	1	104
RU	U	R	A	8	28	1	105
RU	U	R	A	5	41	1	106
RU	U	R	A	8	48	1	107
RU	U	R	A	8	48	1	108
RU	U	R	A	7	32	1	109
RU	U	R	A	8	40	1	110
RU	U	R	A	10	33	1	111
RU	U	R	A	8	46	1	112
RU	U	R	A	7	45	1	113
RU	U	R	A	5	20	1	114
RU	U	R	A	7	47	1	115
RU	U	R	A	6	36	1	116
RU	U	R	A	5	20	1	117
RU	U	R	A	6	43	1	118
RU	U	R	A	6	32	1	119
RU	U	R	A	6	38	1	120
RU	U	R	A	5	17	1	121
RU	U	R	A	7	22	1	122
RU	U	R	A	8	29	1	123
RU	U	R	A	7	25	1	124
RU	U	R	A	7	44	1	125
RU	U	R	A	6	33	1	126
RU	U	R	A	9	33	1	127
RU	U	R	A	8	43	1	128
RU	U	R	A	7	47	1	129
RU	U	R	A	7	32	1	130
RU	U	R	A	7	70	1	131
RU	U	R	A	6	21	1	132
RU	U	R	A	6	14	1	133
RU	U	R	A	7	29	1	134
RU	U	R	A	8	10	1	135
RU	U	R	A	6	37	1	136
RU	U	R	A	8	45	1	137
RU	U	R	A	5	25	1	138
RU	U	R	A	7	51	1	139
RU	U	R	A	6	25	1	140
RU	U	R	A	7	29	1	141
RU	U	R	A	9	38	1	142
RU	U	R	A	8	29	1	143
RU	U	R	A	7	38	1	144
RU	U	R	A	6	26	1	145
RU	U	R	A	7	31	1	146
RU	U	R	A	5	0	1	147
RU	U	R	A	7	32	1	148
RU	U	R	A	7	31	1	149
RU	U	R	A	8	32	1	150
RU	U	R	A	8	28	1	151
RU	U	R	A	8	12	1	152
RU	U	R	A	7	22	1	153
RU	U	R	A	10	20	1	154
RU	U	R	A	4	NA	1	155
RU	U	R	A	4	NA	1	156
RU	U	R	A	4	NA	1	157
NF	U	R	A	8	58	1	158
NF	F	N	A	6	22	1	159
NF	F	N	A	6	35	1	160
NF	F	N	A	5	13	1	161
NF	F	N	A	7	34	1	162
NF	F	N	A	6	43	1	163
NF	F	N	A	6	39	1	164
NF	F	N	A	7	28	1	165
NF	F	N	A	6	43	1	166
NF	F	N	A	5	6	1	167
NF	F	N	A	6	50	1	168
NF	F	N	A	7	37	1	169
NF	F	N	A	6	40	1	170
NF	F	N	A	6	51	1	171
NF	F	N	A	7	38	1	172
NF	F	N	A	6	27	1	173
NF	F	N	A	8	20	1	174
NF	F	N	A	7	29	1	175
NF	F	N	A	7	65	1	176
NF	F	N	A	7	44	1	177
NF	F	N	A	6	22	1	178
NF	F	N	A	7	26	1	179
NF	F	N	A	6	65	1	180
NF	F	N	A	6	52	1	181
NF	F	N	A	6	35	1	182
NF	F	N	A	7	37	1	183
NF	F	N	A	6	41	1	184
NF	F	N	A	7	47	1	185
NF	F	N	A	7	41	1	186
NF	F	N	A	5	15	1	187
NF	F	N	A	6	18	1	188
NF	F	N	A	7	27	1	189
NF	F	N	A	7	36	1	190
NF	F	N	A	6	41	1	191
NF	F	N	A	7	38	1	192
NF	F	N	A	7	26	1	193
NF	F	N	A	7	51	1	194
NF	F	N	A	7	33	1	195
NF	F	N	A	7	23	1	196
NF	F	N	A	5	14	1	197
NF	F	N	A	8	35	1	198
NF	F	N	A	6	40	1	199
NF	F	N	A	6	20	1	200
NF	F	N	A	9	54	1	201
NF	F	N	A	6	34	1	202
NF	F	N	A	8	56	1	203
NF	F	N	A	6	20	1	204
NF	F	N	A	7	52	1	205
NF	F	N	A	6	54	1	206
NF	F	N	A	9	55	1	207
NF	F	N	A	5	26	1	208
NF	F	N	A	7	44	1	209
NF	F	N	A	7	17	1	210
NF	F	N	A	8	48	1	211
NF	F	N	A	7	51	1	212
NF	F	N	A	6	52	1	213
NF	F	N	A	7	72	1	214
NF	F	N	A	7	44	1	215
NF	F	N	A	7	54	1	216
NF	F	N	A	8	53	1	217
NF	F	N	A	5	25	1	218
NF	F	N	A	7	28	1	219
NF	F	N	A	6	31	1	220
NF	F	N	A	8	28	1	221
NF	F	N	A	7	43	1	222
NF	F	N	A	7	30	1	223
NF	F	N	A	9	34	1	224
NF	F	N	A	6	38	1	225
NF	F	N	A	8	53	1	226
NF	F	N	A	7	49	1	227
NF	F	N	A	8	46	1	228
NF	F	N	A	4	NA	1	229
NF	F	N	A	4	NA	1	230
NF	F	N	A	4	NA	1	231
NF	F	N	A	4	NA	1	232
NU	U	N	A	9	48	1	233
NU	U	N	A	6	49	1	234
NU	U	N	A	6	48	1	235
NU	U	N	A	6	54	1	236
NU	U	N	A	7	62	1	237
NU	U	N	A	8	35	1	238
NU	U	N	A	5	49	1	239
NU	U	N	A	7	69	1	240
NU	U	N	A	6	35	1	241
NU	U	N	A	5	49	1	242
NU	U	N	A	7	0	1	243
NU	U	N	A	7	39	1	244
NU	U	N	A	8	58	1	245
NU	U	N	A	6	18	1	246
NU	U	N	A	7	48	1	247
NU	U	N	A	7	43	1	248
NU	U	N	A	6	34	1	249
NU	U	N	A	8	31	1	250
NU	U	N	A	6	35	1	251
NU	U	N	A	7	35	1	252
NU	U	N	A	6	47	1	253
NU	U	N	A	6	39	1	254
NU	U	N	A	7	47	1	255
NU	U	N	A	5	3	1	256
NU	U	N	A	8	17	1	257
NU	U	N	A	6	47	1	258
NU	U	N	A	5	29	1	259
NU	U	N	A	5	21	1	260
NU	U	N	A	7	64	1	261
NU	U	N	A	6	16	1	262
NU	U	N	A	5	39	1	263
NU	U	N	A	6	42	1	264
NU	U	N	A	6	35	1	265
NU	U	N	A	9	39	1	266
NU	U	N	A	5	35	1	267
NU	U	N	A	6	55	1	268
NU	U	N	A	6	34	1	269
NU	U	N	A	6	52	1	270
NU	U	N	A	5	34	1	271
NU	U	N	A	7	47	1	272
NU	U	N	A	7	23	1	273
NU	U	N	A	7	34	1	274
NU	U	N	A	6	36	1	275
NU	U	N	A	6	43	1	276
NU	U	N	A	5	42	1	277
NU	U	N	A	6	46	1	278
NU	U	N	A	6	45	1	279
NU	U	N	A	6	37	1	280
NU	U	N	A	7	43	1	281
NU	U	N	A	5	18	1	282
NU	U	N	A	7	6	1	283
NU	U	N	A	6	21	1	284
NU	U	N	A	7	60	1	285
NU	U	N	A	6	9	1	286
NU	U	N	A	6	11	1	287
NU	U	N	A	8	22	1	288
NU	U	N	A	7	42	1	289
NU	U	N	A	7	48	1	290
NU	U	N	A	5	46	1	291
NU	U	N	A	8	81	1	292
NU	U	N	A	6	59	1	293
NU	U	N	A	5	35	1	294
NU	U	N	A	7	50	1	295
NU	U	N	A	7	39	1	296
NU	U	N	A	6	34	1	297
NU	U	N	A	5	40	1	298
NU	U	N	A	6	48	1	299
NU	U	N	A	6	30	1	300
NU	U	N	A	7	65	1	301
NU	U	N	A	7	38	1	302
NU	U	N	A	7	37	1	303
NU	U	N	A	7	25	1	304
NU	U	N	A	6	34	1	305
NU	U	N	A	6	22	1	306
NU	U	N	A	8	38	1	307
NU	U	N	A	6	25	1	308
NU	U	N	A	4	NA	1	309
RF	F	R	B	7	64	1	310
RF	F	R	B	3	0	1	311
RF	F	R	B	8	91	1	312
RF	F	R	B	4	13	1	313
RF	F	R	B	7	60	1	314
RF	F	R	B	6	76	1	315
RF	F	R	B	7	65	1	316
RF	F	R	B	6	50	1	317
RF	F	R	B	8	69	1	318
RF	F	R	B	6	52	1	319
RF	F	R	B	6	79	1	320
RF	F	R	B	6	85	1	321
RF	F	R	B	6	78	1	322
RF	F	R	B	6	90	1	323
RF	F	R	B	7	83	1	324
RF	F	R	B	7	46	1	325
RF	F	R	B	7	70	1	326
RF	F	R	B	6	63	1	327
RF	F	R	B	7	81	1	328
RF	F	R	B	4	0	1	329
RF	F	R	B	7	62	1	330
RF	F	R	B	7	84	1	331
RF	F	R	B	5	0	1	332
RF	F	R	B	7	78	1	333
RF	F	R	B	5	57	1	334
RF	F	R	B	8	73	1	335
RF	F	R	B	4	23	1	336
RF	F	R	B	7	83	1	337
RF	F	R	B	6	54	1	338
RF	F	R	B	7	81	1	339
RF	F	R	B	6	56	1	340
RF	F	R	B	8	73	1	341
RF	F	R	B	6	66	1	342
RF	F	R	B	7	62	1	343
RF	F	R	B	7	77	1	344
RF	F	R	B	8	87	1	345
RF	F	R	B	7	84	1	346
RF	F	R	B	6	90	1	347
RF	F	R	B	7	83	1	348
RF	F	R	B	6	54	1	349
RF	F	R	B	7	91	1	350
RF	F	R	B	6	77	1	351
RF	F	R	B	7	77	1	352
RF	F	R	B	6	78	1	353
RF	F	R	B	6	67	1	354
RF	F	R	B	7	82	1	355
RF	F	R	B	6	4	1	356
RF	F	R	B	8	33	1	357
RF	F	R	B	4	24	1	358
RF	F	R	B	3	1	1	359
RF	F	R	B	7	66	1	360
RF	F	R	B	7	79	1	361
RF	F	R	B	7	64	1	362
RF	F	R	B	6	50	1	363
RF	F	R	B	5	34	1	364
RF	F	R	B	6	62	1	365
RF	F	R	B	5	66	1	366
RF	F	R	B	6	43	1	367
RF	F	R	B	7	99	1	368
RF	F	R	B	7	63	1	369
RF	F	R	B	5	44	1	370
RF	F	R	B	7	59	1	371
RF	F	R	B	6	67	1	372
RF	F	R	B	7	98	1	373
RF	F	R	B	6	63	1	374
RF	F	R	B	6	26	1	375
RF	F	R	B	6	67	1	376
RF	F	R	B	9	83	1	377
RF	F	R	B	6	63	1	378
RF	F	R	B	7	83	1	379
RF	F	R	B	4	17	1	380
RF	F	R	B	6	70	1	381
RF	F	R	B	8	65	1	382
RF	F	R	B	7	69	1	383
RF	F	R	B	7	74	1	384
RU	U	R	B	6	68	1	385
RU	U	R	B	6	87	1	386
RU	U	R	B	8	89	1	387
RU	U	R	B	8	98	1	388
RU	U	R	B	5	60	1	389
RU	U	R	B	6	81	1	390
RU	U	R	B	7	71	1	391
RU	U	R	B	6	83	1	392
RU	U	R	B	7	70	1	393
RU	U	R	B	6	77	1	394
RU	U	R	B	6	84	1	395
RU	U	R	B	7	77	1	396
RU	U	R	B	5	75	1	397
RU	U	R	B	7	80	1	398
RU	U	R	B	5	42	1	399
RU	U	R	B	7	53	1	400
RU	U	R	B	7	65	1	401
RU	U	R	B	5	63	1	402
RU	U	R	B	6	90	1	403
RU	U	R	B	7	84	1	404
RU	U	R	B	6	60	1	405
RU	U	R	B	6	49	1	406
RU	U	R	B	6	65	1	407
RU	U	R	B	7	64	1	408
RU	U	R	B	3	0	1	409
RU	U	R	B	5	26	1	410
RU	U	R	B	5	48	1	411
RU	U	R	B	4	32	1	412
RU	U	R	B	6	48	1	413
RU	U	R	B	6	62	1	414
RU	U	R	B	7	19	1	415
RU	U	R	B	8	84	1	416
RU	U	R	B	5	50	1	417
RU	U	R	B	7	94	1	418
RU	U	R	B	7	61	1	419
RU	U	R	B	4	25	1	420
RU	U	R	B	7	62	1	421
RU	U	R	B	6	44	1	422
RU	U	R	B	7	68	1	423
RU	U	R	B	7	88	1	424
RU	U	R	B	6	45	1	425
RU	U	R	B	6	59	1	426
RU	U	R	B	6	65	1	427
RU	U	R	B	5	64	1	428
RU	U	R	B	3	1	1	429
RU	U	R	B	10	47	1	430
RU	U	R	B	NA	0	1	431
RU	U	R	B	8	91	1	432
RU	U	R	B	5	0	1	433
RU	U	R	B	3	72	1	434
RU	U	R	B	7	66	1	435
RU	U	R	B	7	17	1	436
RU	U	R	B	3	67	1	437
RU	U	R	B	2	0	1	438
RU	U	R	B	3	1	1	439
RU	U	R	B	4	28	1	440
RU	U	R	B	7	87	1	441
RU	U	R	B	6	76	1	442
RU	U	R	B	7	74	1	443
RU	U	R	B	5	61	1	444
RU	U	R	B	7	73	1	445
RU	U	R	B	5	55	1	446
RU	U	R	B	5	66	1	447
RU	U	R	B	6	69	1	448
RU	U	R	B	7	66	1	449
RU	U	R	B	7	84	1	450
RU	U	R	B	6	70	1	451
RU	U	R	B	6	46	1	452
RU	U	R	B	3	0	1	453
RU	U	R	B	7	80	1	454
RU	U	R	B	3	0	1	455
RU	U	R	B	8	61	1	456
RU	U	R	B	6	32	1	457
RU	U	R	B	5	63	1	458
RU	U	R	B	3	0	1	459
NF	F	N	B	6	70	1	460
NF	F	N	B	7	46	1	461
NF	F	N	B	6	64	1	462
NF	F	N	B	6	78	1	463
NF	F	N	B	6	52	1	464
NF	F	N	B	8	92	1	465
NF	F	N	B	7	76	1	466
NF	F	N	B	7	53	1	467
NF	F	N	B	6	39	1	468
NF	F	N	B	6	62	1	469
NF	F	N	B	6	43	1	470
NF	F	N	B	6	84	1	471
NF	F	N	B	6	67	1	472
NF	F	N	B	7	63	1	473
NF	F	N	B	7	70	1	474
NF	F	N	B	9	70	1	475
NF	F	N	B	7	95	1	476
NF	F	N	B	3	7	1	477
NF	F	N	B	5	63	1	478
NF	F	N	B	7	86	1	479
NF	F	N	B	6	45	1	480
NF	F	N	B	7	67	1	481
NF	F	N	B	6	68	1	482
NF	F	N	B	6	37	1	483
NF	F	N	B	4	36	1	484
NF	F	N	B	7	27	1	485
NF	F	N	B	6	57	1	486
NF	F	N	B	8	87	1	487
NF	F	N	B	7	51	1	488
NF	F	N	B	6	39	1	489
NF	F	N	B	7	87	1	490
NF	F	N	B	7	77	1	491
NF	F	N	B	6	58	1	492
NF	F	N	B	6	63	1	493
NF	F	N	B	7	82	1	494
NF	F	N	B	5	59	1	495
NF	F	N	B	4	20	1	496
NF	F	N	B	5	49	1	497
NF	F	N	B	5	58	1	498
NF	F	N	B	7	84	1	499
NF	F	N	B	6	46	1	500
NF	F	N	B	7	73	1	501
NF	F	N	B	6	4	1	502
NF	F	N	B	6	71	1	503
NF	F	N	B	6	80	1	504
NF	F	N	B	6	54	1	505
NF	F	N	B	7	74	1	506
NF	F	N	B	8	89	1	507
NF	F	N	B	6	63	1	508
NF	F	N	B	6	64	1	509
NF	F	N	B	7	79	1	510
NF	F	N	B	6	73	1	511
NF	F	N	B	6	50	1	512
NF	F	N	B	7	72	1	513
NF	F	N	B	6	62	1	514
NF	F	N	B	4	26	1	515
NF	F	N	B	7	77	1	516
NF	F	N	B	6	48	1	517
NF	F	N	B	6	80	1	518
NF	F	N	B	7	0	1	519
NF	F	N	B	4	18	1	520
NF	F	N	B	6	52	1	521
NF	F	N	B	6	37	1	522
NF	F	N	B	8	61	1	523
NF	F	N	B	6	80	1	524
NF	F	N	B	8	94	1	525
NF	F	N	B	4	18	1	526
NF	F	N	B	7	80	1	527
NF	F	N	B	7	53	1	528
NF	F	N	B	6	89	1	529
NF	F	N	B	6	90	1	530
NF	F	N	B	7	88	1	531
NF	F	N	B	4	0	1	532
NF	F	N	B	6	79	1	533
NF	F	N	B	6	91	1	534
NU	U	N	B	6	54	1	535
NU	U	N	B	7	66	1	536
NU	U	N	B	5	16	1	537
NU	U	N	B	5	88	1	538
NU	U	N	B	6	78	1	539
NU	U	N	B	6	75	1	540
NU	U	N	B	7	57	1	541
NU	U	N	B	8	31	1	542
NU	U	N	B	4	6	1	543
NU	U	N	B	6	86	1	544
NU	U	N	B	6	81	1	545
NU	U	N	B	5	49	1	546
NU	U	N	B	7	79	1	547
NU	U	N	B	6	62	1	548
NU	U	N	B	6	72	1	549
NU	U	N	B	8	22	1	550
NU	U	N	B	7	81	1	551
NU	U	N	B	6	46	1	552
NU	U	N	B	7	76	1	553
NU	U	N	B	4	33	1	554
NU	U	N	B	5	35	1	555
NU	U	N	B	4	12	1	556
NU	U	N	B	4	21	1	557
NU	U	N	B	9	99	1	558
NU	U	N	B	7	45	1	559
NU	U	N	B	6	68	1	560
NU	U	N	B	4	46	1	561
NU	U	N	B	7	85	1	562
NU	U	N	B	4	0	1	563
NU	U	N	B	6	76	1	564
NU	U	N	B	7	87	1	565
NU	U	N	B	7	77	1	566
NU	U	N	B	5	17	1	567
NU	U	N	B	6	85	1	568
NU	U	N	B	6	72	1	569
NU	U	N	B	7	80	1	570
NU	U	N	B	6	72	1	571
NU	U	N	B	7	62	1	572
NU	U	N	B	4	50	1	573
NU	U	N	B	3	0	1	574
NU	U	N	B	7	67	1	575
NU	U	N	B	6	59	1	576
NU	U	N	B	6	60	1	577
NU	U	N	B	6	74	1	578
NU	U	N	B	6	26	1	579
NU	U	N	B	6	56	1	580
NU	U	N	B	8	59	1	581
NU	U	N	B	9	70	1	582
NU	U	N	B	5	50	1	583
NU	U	N	B	8	59	1	584
NU	U	N	B	3	9	1	585
NU	U	N	B	7	80	1	586
NU	U	N	B	7	39	1	587
NU	U	N	B	6	78	1	588
NU	U	N	B	5	64	1	589
NU	U	N	B	5	59	1	590
NU	U	N	B	6	64	1	591
NU	U	N	B	7	37	1	592
NU	U	N	B	6	48	1	593
NU	U	N	B	6	77	1	594
NU	U	N	B	7	95	1	595
NU	U	N	B	8	90	1	596
NU	U	N	B	7	58	1	597
NU	U	N	B	8	85	1	598
NU	U	N	B	5	59	1	599
NU	U	N	B	8	88	1	600
NU	U	N	B	6	72	1	601
NU	U	N	B	7	73	1	602
NU	U	N	B	7	68	1	603
NU	U	N	B	6	47	1	604
NU	U	N	B	3	0	1	605
NU	U	N	B	7	77	1	606
NU	U	N	B	8	93	1	607
NU	U	N	B	6	63	1	608
NU	U	N	B	6	50	1	609
