# Supplementary material for: Kin but less than kind: within-group male relatedness does not increase female fitness in seed beetles
Source: Proc Biol Sci. 2019 Sep 11;286(1910):20191664. doi: 10.1098/rspb.2019.1664 (PMC6742989; doi:10.1098/rspb.2019.1664)
Supplement: Data on female age-specific reproduction [file rspb20191664supp3.csv]

Treatment	ID	Dish	Relatedness	Familiarity	Offspring	Totalrep	ALR	Age	Block	obs_effect
RF	RF1	1	R	F	26	64	5	0	B	1
RF	RF2	2	R	F	0	0	0	0	B	2
RF	RF3	3	R	F	41	91	4	0	B	3
RF	RF4	4	R	F	11	13	2	0	B	4
RF	RF5	5	R	F	30	60	3	0	B	5
RF	RF6	6	R	F	29	76	4	0	B	6
RF	RF7	7	R	F	34	65	3	0	B	7
RF	RF8	8	R	F	15	50	3	0	B	8
RF	RF9	9	R	F	24	69	5	0	B	9
RF	RF10	10	R	F	30	52	3	0	B	10
RF	RF11	11	R	F	34	79	3	0	B	11
RF	RF12	12	R	F	38	85	3	0	B	12
RF	RF13	13	R	F	38	78	3	0	B	13
RF	RF14	14	R	F	42	90	3	0	B	14
RF	RF15	15	R	F	33	83	5	0	B	15
RF	RF16	16	R	F	26	46	2	0	B	16
RF	RF17	17	R	F	37	70	3	0	B	17
RF	RF18	18	R	F	36	63	3	0	B	18
RF	RF19	19	R	F	29	81	4	0	B	19
RF	RF20	20	R	F	0	0	0	0	B	20
RF	RF21	21	R	F	28	62	4	0	B	21
RF	RF22	22	R	F	39	84	4	0	B	22
RF	RF23	23	R	F	0	0	0	0	B	23
RF	RF24	24	R	F	32	78	4	0	B	24
RF	RF25	25	R	F	42	57	3	0	B	25
RF	RF26	26	R	F	25	73	4	0	B	26
RF	RF27	27	R	F	23	23	0	0	B	27
RF	RF28	28	R	F	27	83	4	0	B	28
RF	RF29	29	R	F	23	54	3	0	B	29
RF	RF30	30	R	F	38	81	4	0	B	30
RF	RF31	31	R	F	26	56	3	0	B	31
RF	RF32	32	R	F	25	73	4	0	B	32
RF	RF33	33	R	F	37	66	2	0	B	33
RF	RF34	34	R	F	26	62	3	0	B	34
RF	RF35	35	R	F	30	77	4	0	B	35
RF	RF36	36	R	F	30	87	5	0	B	36
RF	RF37	37	R	F	25	84	4	0	B	37
RF	RF38	38	R	F	43	90	3	0	B	38
RF	RF39	39	R	F	30	83	3	0	B	39
RF	RF40	40	R	F	26	54	2	0	B	40
RF	RF41	41	R	F	32	91	4	0	B	41
RF	RF42	42	R	F	35	77	3	0	B	42
RF	RF43	43	R	F	32	77	4	0	B	43
RF	RF44	44	R	F	27	78	3	0	B	44
RF	RF45	45	R	F	34	67	3	0	B	45
RF	RF46	46	R	F	32	82	4	0	B	46
RF	RF47	47	R	F	4	4	0	0	B	47
RF	RF48	48	R	F	15	33	3	0	B	48
RF	RF49	49	R	F	24	24	0	0	B	49
RF	RF50	50	R	F	1	1	0	0	B	50
RF	RF51	51	R	F	34	66	3	0	B	51
RF	RF52	52	R	F	36	79	3	0	B	52
RF	RF53	53	R	F	18	64	4	0	B	53
RF	RF54	54	R	F	24	50	3	0	B	54
RF	RF55	55	R	F	24	34	2	0	B	55
RF	RF56	56	R	F	32	62	3	0	B	56
RF	RF57	57	R	F	37	66	2	0	B	57
RF	RF58	58	R	F	28	43	3	0	B	58
RF	RF59	59	R	F	35	99	5	0	B	59
RF	RF60	60	R	F	23	63	5	0	B	60
RF	RF61	61	R	F	28	44	2	0	B	61
RF	RF62	62	R	F	31	59	3	0	B	62
RF	RF63	63	R	F	37	67	3	0	B	63
RF	RF64	64	R	F	33	98	5	0	B	64
RF	RF65	65	R	F	35	63	2	0	B	65
RF	RF66	66	R	F	26	26	0	0	B	66
RF	RF67	67	R	F	35	67	2	0	B	67
RF	RF68	68	R	F	28	83	5	0	B	68
RF	RF69	69	R	F	29	63	3	0	B	69
RF	RF70	70	R	F	36	83	4	0	B	70
RF	RF71	71	R	F	17	17	0	0	B	71
RF	RF72	72	R	F	33	70	3	0	B	72
RF	RF73	73	R	F	26	65	4	0	B	73
RF	RF74	74	R	F	27	69	4	0	B	74
RF	RF75	75	R	F	37	74	3	0	B	75
RU	RU1	1	R	U	29	68	3	0	B	76
RU	RU2	2	R	U	36	87	4	0	B	77
RU	RU3	3	R	U	33	89	5	0	B	78
RU	RU4	4	R	U	38	98	5	0	B	79
RU	RU5	5	R	U	32	60	2	0	B	80
RU	RU6	6	R	U	31	81	4	0	B	81
RU	RU7	7	R	U	11	71	4	0	B	82
RU	RU8	8	R	U	38	83	4	0	B	83
RU	RU9	9	R	U	28	70	4	0	B	84
RU	RU10	10	R	U	44	77	3	0	B	85
RU	RU11	11	R	U	39	84	3	0	B	86
RU	RU12	12	R	U	28	77	4	0	B	87
RU	RU13	13	R	U	39	75	3	0	B	88
RU	RU14	14	R	U	33	80	3	0	B	89
RU	RU15	15	R	U	32	42	1	0	B	90
RU	RU16	16	R	U	32	53	3	0	B	91
RU	RU17	17	R	U	28	65	3	0	B	92
RU	RU18	18	R	U	34	63	2	0	B	93
RU	RU19	19	R	U	28	90	3	0	B	94
RU	RU20	20	R	U	36	84	3	0	B	95
RU	RU21	21	R	U	38	60	1	0	B	96
RU	RU22	22	R	U	21	49	2	0	B	97
RU	RU23	23	R	U	21	65	3	0	B	98
RU	RU24	24	R	U	28	64	3	0	B	99
RU	RU25	25	R	U	0	0	0	0	B	100
RU	RU26	26	R	U	20	26	1	0	B	101
RU	RU27	27	R	U	35	48	2	0	B	102
RU	RU28	28	R	U	20	32	1	0	B	103
RU	RU29	29	R	U	30	48	3	0	B	104
RU	RU30	30	R	U	32	62	2	0	B	105
RU	RU31	31	R	U	1	19	3	0	B	106
RU	RU32	32	R	U	39	84	3	0	B	107
RU	RU33	33	R	U	31	50	1	0	B	108
RU	RU34	34	R	U	38	94	3	0	B	109
RU	RU35	35	R	U	30	61	2	0	B	110
RU	RU36	36	R	U	25	25	0	0	B	111
RU	RU37	37	R	U	21	62	4	0	B	112
RU	RU38	38	R	U	23	44	1	0	B	113
RU	RU39	39	R	U	21	68	4	0	B	114
RU	RU40	40	R	U	27	88	4	0	B	115
RU	RU41	41	R	U	23	45	4	0	B	116
RU	RU42	42	R	U	14	59	3	0	B	117
RU	RU43	43	R	U	21	65	4	0	B	118
RU	RU44	44	R	U	25	64	3	0	B	119
RU	RU45	45	R	U	1	1	0	0	B	120
RU	RU46	46	R	U	4	47	3	0	B	121
RU	RU47	47	R	U	NA	0	NA	0	B	122
RU	RU48	48	R	U	33	91	5	0	B	123
RU	RU49	49	R	U	0	0	0	0	B	124
RU	RU50	50	R	U	37	72	3	0	B	125
RU	RU51	51	R	U	19	66	3	0	B	126
RU	RU52	52	R	U	4	17	2	0	B	127
RU	RU53	53	R	U	32	67	3	0	B	128
RU	RU54	54	R	U	0	0	0	0	B	129
RU	RU55	55	R	U	1	1	0	0	B	130
RU	RU56	56	R	U	22	28	1	0	B	131
RU	RU57	57	R	U	37	87	4	0	B	132
RU	RU58	58	R	U	39	76	2	0	B	133
RU	RU59	59	R	U	21	74	4	0	B	134
RU	RU60	60	R	U	36	61	2	0	B	135
RU	RU61	61	R	U	40	73	3	0	B	136
RU	RU62	62	R	U	23	55	2	0	B	137
RU	RU63	63	R	U	40	66	2	0	B	138
RU	RU64	64	R	U	23	69	4	0	B	139
RU	RU65	65	R	U	20	66	4	0	B	140
RU	RU66	66	R	U	33	84	4	0	B	141
RU	RU67	67	R	U	36	70	3	0	B	142
RU	RU68	68	R	U	26	46	2	0	B	143
RU	RU69	69	R	U	0	0	0	0	B	144
RU	RU70	70	R	U	34	80	4	0	B	145
RU	RU71	71	R	U	0	0	0	0	B	146
RU	RU72	72	R	U	25	61	5	0	B	147
RU	RU73	73	R	U	4	32	3	0	B	148
RU	RU74	74	R	U	35	63	3	0	B	149
RU	RU75	75	R	U	0	0	0	0	B	150
NF	NF1	1	N	F	38	70	3	0	B	151
NF	NF2	2	N	F	26	46	2	0	B	152
NF	NF3	3	N	F	29	64	2	0	B	153
NF	NF4	4	N	F	39	78	3	0	B	154
NF	NF5	5	N	F	27	52	3	0	B	155
NF	NF6	6	N	F	35	92	5	0	B	156
NF	NF7	7	N	F	27	76	4	0	B	157
NF	NF8	8	N	F	20	53	4	0	B	158
NF	NF9	9	N	F	16	39	2	0	B	159
NF	NF10	10	N	F	31	62	3	0	B	160
NF	NF11	11	N	F	24	43	2	0	B	161
NF	NF12	12	N	F	36	84	3	0	B	162
NF	NF13	13	N	F	25	67	2	0	B	163
NF	NF14	14	N	F	27	63	3	0	B	164
NF	NF15	15	N	F	28	70	4	0	B	165
NF	NF16	16	N	F	18	70	5	0	B	166
NF	NF17	17	N	F	36	95	4	0	B	167
NF	NF18	18	N	F	7	7	0	0	B	168
NF	NF19	19	N	F	35	63	3	0	B	169
NF	NF20	20	N	F	33	86	4	0	B	170
NF	NF21	21	N	F	31	45	2	0	B	171
NF	NF22	22	N	F	26	67	3	0	B	172
NF	NF23	23	N	F	37	68	3	0	B	173
NF	NF24	24	N	F	17	37	3	0	B	174
NF	NF25	25	N	F	30	36	1	0	B	175
NF	NF26	26	N	F	24	27	4	0	B	176
NF	NF27	27	N	F	24	57	3	0	B	177
NF	NF28	28	N	F	28	87	5	0	B	178
NF	NF29	29	N	F	17	51	3	0	B	179
NF	NF30	30	N	F	27	39	1	0	B	180
NF	NF31	31	N	F	47	87	3	0	B	181
NF	NF32	32	N	F	35	77	4	0	B	182
NF	NF33	33	N	F	42	58	3	0	B	183
NF	NF34	34	N	F	21	63	3	0	B	184
NF	NF35	35	N	F	26	82	4	0	B	185
NF	NF36	36	N	F	25	59	2	0	B	186
NF	NF37	37	N	F	15	20	1	0	B	187
NF	NF38	38	N	F	29	49	2	0	B	188
NF	NF39	39	N	F	28	58	3	0	B	189
NF	NF40	40	N	F	40	84	4	0	B	190
NF	NF41	41	N	F	28	46	2	0	B	191
NF	NF42	42	N	F	23	73	4	0	B	192
NF	NF43	43	N	F	4	4	0	0	B	193
NF	NF44	44	N	F	31	71	2	0	B	194
NF	NF45	45	N	F	38	80	4	0	B	195
NF	NF46	46	N	F	24	54	2	0	B	196
NF	NF47	47	N	F	26	74	5	0	B	197
NF	NF48	48	N	F	32	89	4	0	B	198
NF	NF49	49	N	F	35	63	2	0	B	199
NF	NF50	50	N	F	33	64	3	0	B	200
NF	NF51	51	N	F	31	79	3	0	B	201
NF	NF52	52	N	F	36	73	3	0	B	202
NF	NF53	53	N	F	29	50	2	0	B	203
NF	NF54	54	N	F	26	72	4	0	B	204
NF	NF55	55	N	F	32	62	3	0	B	205
NF	NF56	56	N	F	26	26	0	0	B	206
NF	NF57	57	N	F	31	77	4	0	B	207
NF	NF58	58	N	F	25	48	2	0	B	208
NF	NF59	59	N	F	31	80	4	0	B	209
NF	NF60	60	N	F	0	0	0	0	B	210
NF	NF61	61	N	F	18	18	0	0	B	211
NF	NF62	62	N	F	24	52	3	0	B	212
NF	NF63	63	N	F	37	37	0	0	B	213
NF	NF64	64	N	F	22	61	4	0	B	214
NF	NF65	65	N	F	36	80	3	0	B	215
NF	NF66	66	N	F	33	94	4	0	B	216
NF	NF67	67	N	F	17	18	1	0	B	217
NF	NF68	68	N	F	28	80	4	0	B	218
NF	NF69	69	N	F	24	53	3	0	B	219
NF	NF70	70	N	F	39	89	3	0	B	220
NF	NF71	71	N	F	43	90	3	0	B	221
NF	NF72	72	N	F	31	88	4	0	B	222
NF	NF73	73	N	F	0	0	0	0	B	223
NF	NF74	74	N	F	21	79	4	0	B	224
NF	NF75	75	N	F	36	91	4	0	B	225
NU	NU1	1	N	U	27	54	4	0	B	226
NU	NU2	2	N	U	28	66	3	0	B	227
NU	NU3	3	N	U	15	16	1	0	B	228
NU	NU4	4	N	U	46	88	3	0	B	229
NU	NU5	5	N	U	46	78	3	0	B	230
NU	NU6	6	N	U	43	75	3	0	B	231
NU	NU7	7	N	U	25	57	4	0	B	232
NU	NU8	8	N	U	12	31	4	0	B	233
NU	NU9	9	N	U	5	6	1	0	B	234
NU	NU10	10	N	U	41	86	4	0	B	235
NU	NU11	11	N	U	33	81	3	0	B	236
NU	NU12	12	N	U	35	49	2	0	B	237
NU	NU13	13	N	U	33	79	4	0	B	238
NU	NU14	14	N	U	38	62	3	0	B	239
NU	NU15	15	N	U	35	72	3	0	B	240
NU	NU16	16	N	U	18	22	3	0	B	241
NU	NU17	17	N	U	33	81	4	0	B	242
NU	NU18	18	N	U	16	46	3	0	B	243
NU	NU19	19	N	U	26	76	4	0	B	244
NU	NU20	20	N	U	26	33	1	0	B	245
NU	NU21	21	N	U	34	35	1	0	B	246
NU	NU22	22	N	U	12	12	0	0	B	247
NU	NU23	23	N	U	17	21	1	0	B	248
NU	NU24	24	N	U	39	99	5	0	B	249
NU	NU25	25	N	U	34	45	1	0	B	250
NU	NU26	26	N	U	45	68	4	0	B	251
NU	NU27	27	N	U	41	46	1	0	B	252
NU	NU28	28	N	U	35	85	4	0	B	253
NU	NU29	29	N	U	0	0	0	0	B	254
NU	NU30	30	N	U	39	76	3	0	B	255
NU	NU31	31	N	U	39	87	4	0	B	256
NU	NU32	32	N	U	40	77	4	0	B	257
NU	NU33	33	N	U	16	17	1	0	B	258
NU	NU34	34	N	U	42	85	3	0	B	259
NU	NU35	35	N	U	33	72	3	0	B	260
NU	NU36	36	N	U	40	80	3	0	B	261
NU	NU37	37	N	U	34	72	4	0	B	262
NU	NU38	38	N	U	32	62	3	0	B	263
NU	NU39	39	N	U	28	50	2	0	B	264
NU	NU40	40	N	U	0	0	0	0	B	265
NU	NU41	41	N	U	31	67	4	0	B	266
NU	NU42	42	N	U	30	59	3	0	B	267
NU	NU43	43	N	U	34	60	3	0	B	268
NU	NU44	44	N	U	32	74	3	0	B	269
NU	NU45	45	N	U	21	26	1	0	B	270
NU	NU46	46	N	U	21	56	3	0	B	271
NU	NU47	47	N	U	23	59	4	0	B	272
NU	NU48	48	N	U	27	70	3	0	B	273
NU	NU49	49	N	U	30	50	2	0	B	274
NU	NU50	50	N	U	30	59	3	0	B	275
NU	NU51	51	N	U	9	9	0	0	B	276
NU	NU52	52	N	U	34	80	4	0	B	277
NU	NU53	53	N	U	0	39	2	0	B	278
NU	NU54	54	N	U	34	78	4	0	B	279
NU	NU55	55	N	U	41	64	2	0	B	280
NU	NU56	56	N	U	32	59	2	0	B	281
NU	NU57	57	N	U	35	64	3	0	B	282
NU	NU58	58	N	U	27	37	1	0	B	283
NU	NU59	59	N	U	18	48	3	0	B	284
NU	NU60	60	N	U	35	77	3	0	B	285
NU	NU61	61	N	U	33	95	4	0	B	286
NU	NU62	62	N	U	31	90	4	0	B	287
NU	NU63	63	N	U	23	58	3	0	B	288
NU	NU64	64	N	U	27	85	5	0	B	289
NU	NU65	65	N	U	23	59	3	0	B	290
NU	NU66	66	N	U	35	88	5	0	B	291
NU	NU67	67	N	U	32	72	3	0	B	292
NU	NU68	68	N	U	25	73	4	0	B	293
NU	NU69	69	N	U	30	68	4	0	B	294
NU	NU70	70	N	U	32	47	2	0	B	295
NU	NU71	71	N	U	0	0	0	0	B	296
NU	NU72	72	N	U	42	77	3	0	B	297
NU	NU73	73	N	U	32	93	4	0	B	298
NU	NU74	74	N	U	26	63	3	0	B	299
NU	NU75	75	N	U	37	50	2	0	B	300
RF	RF1	1	R	F	16	64	5	1	B	301
RF	RF2	2	R	F	0	0	0	1	B	302
RF	RF3	3	R	F	20	91	4	1	B	303
RF	RF4	4	R	F	0	13	2	1	B	304
RF	RF5	5	R	F	16	60	3	1	B	305
RF	RF6	6	R	F	18	76	4	1	B	306
RF	RF7	7	R	F	14	65	3	1	B	307
RF	RF8	8	R	F	22	50	3	1	B	308
RF	RF9	9	R	F	15	69	5	1	B	309
RF	RF10	10	R	F	13	52	3	1	B	310
RF	RF11	11	R	F	20	79	3	1	B	311
RF	RF12	12	R	F	17	85	3	1	B	312
RF	RF13	13	R	F	16	78	3	1	B	313
RF	RF14	14	R	F	20	90	3	1	B	314
RF	RF15	15	R	F	14	83	5	1	B	315
RF	RF16	16	R	F	13	46	2	1	B	316
RF	RF17	17	R	F	10	70	3	1	B	317
RF	RF18	18	R	F	18	63	3	1	B	318
RF	RF19	19	R	F	16	81	4	1	B	319
RF	RF20	20	R	F	0	0	0	1	B	320
RF	RF21	21	R	F	13	62	4	1	B	321
RF	RF22	22	R	F	13	84	4	1	B	322
RF	RF23	23	R	F	0	0	0	1	B	323
RF	RF24	24	R	F	16	78	4	1	B	324
RF	RF25	25	R	F	14	57	3	1	B	325
RF	RF26	26	R	F	19	73	4	1	B	326
RF	RF27	27	R	F	0	23	0	1	B	327
RF	RF28	28	R	F	24	83	4	1	B	328
RF	RF29	29	R	F	15	54	3	1	B	329
RF	RF30	30	R	F	15	81	4	1	B	330
RF	RF31	31	R	F	17	56	3	1	B	331
RF	RF32	32	R	F	16	73	4	1	B	332
RF	RF33	33	R	F	17	66	2	1	B	333
RF	RF34	34	R	F	17	62	3	1	B	334
RF	RF35	35	R	F	19	77	4	1	B	335
RF	RF36	36	R	F	21	87	5	1	B	336
RF	RF37	37	R	F	31	84	4	1	B	337
RF	RF38	38	R	F	25	90	3	1	B	338
RF	RF39	39	R	F	24	83	3	1	B	339
RF	RF40	40	R	F	19	54	2	1	B	340
RF	RF41	41	R	F	22	91	4	1	B	341
RF	RF42	42	R	F	18	77	3	1	B	342
RF	RF43	43	R	F	24	77	4	1	B	343
RF	RF44	44	R	F	21	78	3	1	B	344
RF	RF45	45	R	F	18	67	3	1	B	345
RF	RF46	46	R	F	20	82	4	1	B	346
RF	RF47	47	R	F	0	4	0	1	B	347
RF	RF48	48	R	F	8	33	3	1	B	348
RF	RF49	49	R	F	0	24	0	1	B	349
RF	RF50	50	R	F	0	1	0	1	B	350
RF	RF51	51	R	F	13	66	3	1	B	351
RF	RF52	52	R	F	20	79	3	1	B	352
RF	RF53	53	R	F	21	64	4	1	B	353
RF	RF54	54	R	F	17	50	3	1	B	354
RF	RF55	55	R	F	9	34	2	1	B	355
RF	RF56	56	R	F	19	62	3	1	B	356
RF	RF57	57	R	F	20	66	2	1	B	357
RF	RF58	58	R	F	5	43	3	1	B	358
RF	RF59	59	R	F	22	99	5	1	B	359
RF	RF60	60	R	F	10	63	5	1	B	360
RF	RF61	61	R	F	13	44	2	1	B	361
RF	RF62	62	R	F	14	59	3	1	B	362
RF	RF63	63	R	F	18	67	3	1	B	363
RF	RF64	64	R	F	22	98	5	1	B	364
RF	RF65	65	R	F	16	63	2	1	B	365
RF	RF66	66	R	F	0	26	0	1	B	366
RF	RF67	67	R	F	17	67	2	1	B	367
RF	RF68	68	R	F	12	83	5	1	B	368
RF	RF69	69	R	F	21	63	3	1	B	369
RF	RF70	70	R	F	19	83	4	1	B	370
RF	RF71	71	R	F	0	17	0	1	B	371
RF	RF72	72	R	F	21	70	3	1	B	372
RF	RF73	73	R	F	16	65	4	1	B	373
RF	RF74	74	R	F	15	69	4	1	B	374
RF	RF75	75	R	F	16	74	3	1	B	375
RU	RU1	1	R	U	16	68	3	1	B	376
RU	RU2	2	R	U	24	87	4	1	B	377
RU	RU3	3	R	U	19	89	5	1	B	378
RU	RU4	4	R	U	19	98	5	1	B	379
RU	RU5	5	R	U	17	60	2	1	B	380
RU	RU6	6	R	U	21	81	4	1	B	381
RU	RU7	7	R	U	33	71	4	1	B	382
RU	RU8	8	R	U	17	83	4	1	B	383
RU	RU9	9	R	U	13	70	4	1	B	384
RU	RU10	10	R	U	12	77	3	1	B	385
RU	RU11	11	R	U	24	84	3	1	B	386
RU	RU12	12	R	U	17	77	4	1	B	387
RU	RU13	13	R	U	21	75	3	1	B	388
RU	RU14	14	R	U	20	80	3	1	B	389
RU	RU15	15	R	U	10	42	1	1	B	390
RU	RU16	16	R	U	11	53	3	1	B	391
RU	RU17	17	R	U	18	65	3	1	B	392
RU	RU18	18	R	U	17	63	2	1	B	393
RU	RU19	19	R	U	27	90	3	1	B	394
RU	RU20	20	R	U	19	84	3	1	B	395
RU	RU21	21	R	U	22	60	1	1	B	396
RU	RU22	22	R	U	14	49	2	1	B	397
RU	RU23	23	R	U	21	65	3	1	B	398
RU	RU24	24	R	U	19	64	3	1	B	399
RU	RU25	25	R	U	0	0	0	1	B	400
RU	RU26	26	R	U	6	26	1	1	B	401
RU	RU27	27	R	U	12	48	2	1	B	402
RU	RU28	28	R	U	12	32	1	1	B	403
RU	RU29	29	R	U	12	48	3	1	B	404
RU	RU30	30	R	U	20	62	2	1	B	405
RU	RU31	31	R	U	2	19	3	1	B	406
RU	RU32	32	R	U	19	84	3	1	B	407
RU	RU33	33	R	U	19	50	1	1	B	408
RU	RU34	34	R	U	24	94	3	1	B	409
RU	RU35	35	R	U	19	61	2	1	B	410
RU	RU36	36	R	U	0	25	0	1	B	411
RU	RU37	37	R	U	20	62	4	1	B	412
RU	RU38	38	R	U	21	44	1	1	B	413
RU	RU39	39	R	U	17	68	4	1	B	414
RU	RU40	40	R	U	22	88	4	1	B	415
RU	RU41	41	R	U	11	45	4	1	B	416
RU	RU42	42	R	U	26	59	3	1	B	417
RU	RU43	43	R	U	18	65	4	1	B	418
RU	RU44	44	R	U	21	64	3	1	B	419
RU	RU45	45	R	U	0	1	0	1	B	420
RU	RU46	46	R	U	32	47	3	1	B	421
RU	RU47	47	R	U	NA	0	NA	1	B	422
RU	RU48	48	R	U	19	91	5	1	B	423
RU	RU49	49	R	U	0	0	0	1	B	424
RU	RU50	50	R	U	20	72	3	1	B	425
RU	RU51	51	R	U	21	66	3	1	B	426
RU	RU52	52	R	U	10	17	2	1	B	427
RU	RU53	53	R	U	19	67	3	1	B	428
RU	RU54	54	R	U	NA	0	0	1	B	429
RU	RU55	55	R	U	0	1	0	1	B	430
RU	RU56	56	R	U	6	28	1	1	B	431
RU	RU57	57	R	U	18	87	4	1	B	432
RU	RU58	58	R	U	19	76	2	1	B	433
RU	RU59	59	R	U	16	74	4	1	B	434
RU	RU60	60	R	U	24	61	2	1	B	435
RU	RU61	61	R	U	14	73	3	1	B	436
RU	RU62	62	R	U	17	55	2	1	B	437
RU	RU63	63	R	U	18	66	2	1	B	438
RU	RU64	64	R	U	20	69	4	1	B	439
RU	RU65	65	R	U	17	66	4	1	B	440
RU	RU66	66	R	U	25	84	4	1	B	441
RU	RU67	67	R	U	17	70	3	1	B	442
RU	RU68	68	R	U	11	46	2	1	B	443
RU	RU69	69	R	U	0	0	0	1	B	444
RU	RU70	70	R	U	21	80	4	1	B	445
RU	RU71	71	R	U	0	0	0	1	B	446
RU	RU72	72	R	U	13	61	5	1	B	447
RU	RU73	73	R	U	13	32	3	1	B	448
RU	RU74	74	R	U	16	63	3	1	B	449
RU	RU75	75	R	U	0	0	0	1	B	450
NF	NF1	1	N	F	19	70	3	1	B	451
NF	NF2	2	N	F	15	46	2	1	B	452
NF	NF3	3	N	F	19	64	2	1	B	453
NF	NF4	4	N	F	15	78	3	1	B	454
NF	NF5	5	N	F	11	52	3	1	B	455
NF	NF6	6	N	F	22	92	5	1	B	456
NF	NF7	7	N	F	17	76	4	1	B	457
NF	NF8	8	N	F	12	53	4	1	B	458
NF	NF9	9	N	F	20	39	2	1	B	459
NF	NF10	10	N	F	16	62	3	1	B	460
NF	NF11	11	N	F	17	43	2	1	B	461
NF	NF12	12	N	F	24	84	3	1	B	462
NF	NF13	13	N	F	30	67	2	1	B	463
NF	NF14	14	N	F	18	63	3	1	B	464
NF	NF15	15	N	F	19	70	4	1	B	465
NF	NF16	16	N	F	19	70	5	1	B	466
NF	NF17	17	N	F	22	95	4	1	B	467
NF	NF18	18	N	F	0	7	0	1	B	468
NF	NF19	19	N	F	17	63	3	1	B	469
NF	NF20	20	N	F	16	86	4	1	B	470
NF	NF21	21	N	F	12	45	2	1	B	471
NF	NF22	22	N	F	19	67	3	1	B	472
NF	NF23	23	N	F	16	68	3	1	B	473
NF	NF24	24	N	F	9	37	3	1	B	474
NF	NF25	25	N	F	6	36	1	1	B	475
NF	NF26	26	N	F	2	27	4	1	B	476
NF	NF27	27	N	F	18	57	3	1	B	477
NF	NF28	28	N	F	21	87	5	1	B	478
NF	NF29	29	N	F	16	51	3	1	B	479
NF	NF30	30	N	F	12	39	1	1	B	480
NF	NF31	31	N	F	15	87	3	1	B	481
NF	NF32	32	N	F	17	77	4	1	B	482
NF	NF33	33	N	F	10	58	3	1	B	483
NF	NF34	34	N	F	21	63	3	1	B	484
NF	NF35	35	N	F	21	82	4	1	B	485
NF	NF36	36	N	F	23	59	2	1	B	486
NF	NF37	37	N	F	5	20	1	1	B	487
NF	NF38	38	N	F	14	49	2	1	B	488
NF	NF39	39	N	F	17	58	3	1	B	489
NF	NF40	40	N	F	19	84	4	1	B	490
NF	NF41	41	N	F	8	46	2	1	B	491
NF	NF42	42	N	F	13	73	4	1	B	492
NF	NF43	43	N	F	0	4	0	1	B	493
NF	NF44	44	N	F	21	71	2	1	B	494
NF	NF45	45	N	F	17	80	4	1	B	495
NF	NF46	46	N	F	18	54	2	1	B	496
NF	NF47	47	N	F	20	74	5	1	B	497
NF	NF48	48	N	F	22	89	4	1	B	498
NF	NF49	49	N	F	17	63	2	1	B	499
NF	NF50	50	N	F	19	64	3	1	B	500
NF	NF51	51	N	F	22	79	3	1	B	501
NF	NF52	52	N	F	19	73	3	1	B	502
NF	NF53	53	N	F	19	50	2	1	B	503
NF	NF54	54	N	F	18	72	4	1	B	504
NF	NF55	55	N	F	15	62	3	1	B	505
NF	NF56	56	N	F	0	26	0	1	B	506
NF	NF57	57	N	F	20	77	4	1	B	507
NF	NF58	58	N	F	20	48	2	1	B	508
NF	NF59	59	N	F	15	80	4	1	B	509
NF	NF60	60	N	F	0	0	0	1	B	510
NF	NF61	61	N	F	0	18	0	1	B	511
NF	NF62	62	N	F	15	52	3	1	B	512
NF	NF63	63	N	F	0	37	0	1	B	513
NF	NF64	64	N	F	15	61	4	1	B	514
NF	NF65	65	N	F	20	80	3	1	B	515
NF	NF66	66	N	F	22	94	4	1	B	516
NF	NF67	67	N	F	1	18	1	1	B	517
NF	NF68	68	N	F	16	80	4	1	B	518
NF	NF69	69	N	F	14	53	3	1	B	519
NF	NF70	70	N	F	25	89	3	1	B	520
NF	NF71	71	N	F	20	90	3	1	B	521
NF	NF72	72	N	F	22	88	4	1	B	522
NF	NF73	73	N	F	0	0	0	1	B	523
NF	NF74	74	N	F	19	79	4	1	B	524
NF	NF75	75	N	F	19	91	4	1	B	525
NU	NU1	1	N	U	13	54	4	1	B	526
NU	NU2	2	N	U	13	66	3	1	B	527
NU	NU3	3	N	U	1	16	1	1	B	528
NU	NU4	4	N	U	23	88	3	1	B	529
NU	NU5	5	N	U	17	78	3	1	B	530
NU	NU6	6	N	U	15	75	3	1	B	531
NU	NU7	7	N	U	18	57	4	1	B	532
NU	NU8	8	N	U	8	31	4	1	B	533
NU	NU9	9	N	U	1	6	1	1	B	534
NU	NU10	10	N	U	18	86	4	1	B	535
NU	NU11	11	N	U	20	81	3	1	B	536
NU	NU12	12	N	U	11	49	2	1	B	537
NU	NU13	13	N	U	15	79	4	1	B	538
NU	NU14	14	N	U	15	62	3	1	B	539
NU	NU15	15	N	U	17	72	3	1	B	540
NU	NU16	16	N	U	3	22	3	1	B	541
NU	NU17	17	N	U	18	81	4	1	B	542
NU	NU18	18	N	U	20	46	3	1	B	543
NU	NU19	19	N	U	17	76	4	1	B	544
NU	NU20	20	N	U	7	33	1	1	B	545
NU	NU21	21	N	U	1	35	1	1	B	546
NU	NU22	22	N	U	0	12	0	1	B	547
NU	NU23	23	N	U	4	21	1	1	B	548
NU	NU24	24	N	U	15	99	5	1	B	549
NU	NU25	25	N	U	11	45	1	1	B	550
NU	NU26	26	N	U	10	68	4	1	B	551
NU	NU27	27	N	U	5	46	1	1	B	552
NU	NU28	28	N	U	18	85	4	1	B	553
NU	NU29	29	N	U	0	0	0	1	B	554
NU	NU30	30	N	U	18	76	3	1	B	555
NU	NU31	31	N	U	22	87	4	1	B	556
NU	NU32	32	N	U	17	77	4	1	B	557
NU	NU33	33	N	U	1	17	1	1	B	558
NU	NU34	34	N	U	18	85	3	1	B	559
NU	NU35	35	N	U	19	72	3	1	B	560
NU	NU36	36	N	U	20	80	3	1	B	561
NU	NU37	37	N	U	19	72	4	1	B	562
NU	NU38	38	N	U	18	62	3	1	B	563
NU	NU39	39	N	U	14	50	2	1	B	564
NU	NU40	40	N	U	0	0	0	1	B	565
NU	NU41	41	N	U	14	67	4	1	B	566
NU	NU42	42	N	U	17	59	3	1	B	567
NU	NU43	43	N	U	14	60	3	1	B	568
NU	NU44	44	N	U	18	74	3	1	B	569
NU	NU45	45	N	U	5	26	1	1	B	570
NU	NU46	46	N	U	18	56	3	1	B	571
NU	NU47	47	N	U	11	59	4	1	B	572
NU	NU48	48	N	U	19	70	3	1	B	573
NU	NU49	49	N	U	12	50	2	1	B	574
NU	NU50	50	N	U	12	59	3	1	B	575
NU	NU51	51	N	U	0	9	0	1	B	576
NU	NU52	52	N	U	16	80	4	1	B	577
NU	NU53	53	N	U	34	39	2	1	B	578
NU	NU54	54	N	U	15	78	4	1	B	579
NU	NU55	55	N	U	16	64	2	1	B	580
NU	NU56	56	N	U	21	59	2	1	B	581
NU	NU57	57	N	U	11	64	3	1	B	582
NU	NU58	58	N	U	10	37	1	1	B	583
NU	NU59	59	N	U	11	48	3	1	B	584
NU	NU60	60	N	U	21	77	3	1	B	585
NU	NU61	61	N	U	20	95	4	1	B	586
NU	NU62	62	N	U	26	90	4	1	B	587
NU	NU63	63	N	U	18	58	3	1	B	588
NU	NU64	64	N	U	19	85	5	1	B	589
NU	NU65	65	N	U	22	59	3	1	B	590
NU	NU66	66	N	U	20	88	5	1	B	591
NU	NU67	67	N	U	19	72	3	1	B	592
NU	NU68	68	N	U	13	73	4	1	B	593
NU	NU69	69	N	U	14	68	4	1	B	594
NU	NU70	70	N	U	13	47	2	1	B	595
NU	NU71	71	N	U	0	0	0	1	B	596
NU	NU72	72	N	U	22	77	3	1	B	597
NU	NU73	73	N	U	18	93	4	1	B	598
NU	NU74	74	N	U	20	63	3	1	B	599
NU	NU75	75	N	U	12	50	2	1	B	600
RF	RF1	1	R	F	12	64	5	2	B	601
RF	RF2	2	R	F	NA	0	0	2	B	602
RF	RF3	3	R	F	17	91	4	2	B	603
RF	RF4	4	R	F	2	13	2	2	B	604
RF	RF5	5	R	F	5	60	3	2	B	605
RF	RF6	6	R	F	13	76	4	2	B	606
RF	RF7	7	R	F	7	65	3	2	B	607
RF	RF8	8	R	F	10	50	3	2	B	608
RF	RF9	9	R	F	10	69	5	2	B	609
RF	RF10	10	R	F	8	52	3	2	B	610
RF	RF11	11	R	F	14	79	3	2	B	611
RF	RF12	12	R	F	17	85	3	2	B	612
RF	RF13	13	R	F	19	78	3	2	B	613
RF	RF14	14	R	F	17	90	3	2	B	614
RF	RF15	15	R	F	15	83	5	2	B	615
RF	RF16	16	R	F	7	46	2	2	B	616
RF	RF17	17	R	F	14	70	3	2	B	617
RF	RF18	18	R	F	8	63	3	2	B	618
RF	RF19	19	R	F	16	81	4	2	B	619
RF	RF20	20	R	F	0	0	0	2	B	620
RF	RF21	21	R	F	11	62	4	2	B	621
RF	RF22	22	R	F	14	84	4	2	B	622
RF	RF23	23	R	F	0	0	0	2	B	623
RF	RF24	24	R	F	13	78	4	2	B	624
RF	RF25	25	R	F	1	57	3	2	B	625
RF	RF26	26	R	F	14	73	4	2	B	626
RF	RF27	27	R	F	0	23	0	2	B	627
RF	RF28	28	R	F	17	83	4	2	B	628
RF	RF29	29	R	F	10	54	3	2	B	629
RF	RF30	30	R	F	14	81	4	2	B	630
RF	RF31	31	R	F	8	56	3	2	B	631
RF	RF32	32	R	F	15	73	4	2	B	632
RF	RF33	33	R	F	12	66	2	2	B	633
RF	RF34	34	R	F	14	62	3	2	B	634
RF	RF35	35	R	F	12	77	4	2	B	635
RF	RF36	36	R	F	17	87	5	2	B	636
RF	RF37	37	R	F	12	84	4	2	B	637
RF	RF38	38	R	F	12	90	3	2	B	638
RF	RF39	39	R	F	18	83	3	2	B	639
RF	RF40	40	R	F	9	54	2	2	B	640
RF	RF41	41	R	F	15	91	4	2	B	641
RF	RF42	42	R	F	13	77	3	2	B	642
RF	RF43	43	R	F	18	77	4	2	B	643
RF	RF44	44	R	F	19	78	3	2	B	644
RF	RF45	45	R	F	10	67	3	2	B	645
RF	RF46	46	R	F	17	82	4	2	B	646
RF	RF47	47	R	F	0	4	0	2	B	647
RF	RF48	48	R	F	7	33	3	2	B	648
RF	RF49	49	R	F	0	24	0	2	B	649
RF	RF50	50	R	F	NA	1	0	2	B	650
RF	RF51	51	R	F	11	66	3	2	B	651
RF	RF52	52	R	F	15	79	3	2	B	652
RF	RF53	53	R	F	14	64	4	2	B	653
RF	RF54	54	R	F	7	50	3	2	B	654
RF	RF55	55	R	F	1	34	2	2	B	655
RF	RF56	56	R	F	10	62	3	2	B	656
RF	RF57	57	R	F	9	66	2	2	B	657
RF	RF58	58	R	F	9	43	3	2	B	658
RF	RF59	59	R	F	16	99	5	2	B	659
RF	RF60	60	R	F	11	63	5	2	B	660
RF	RF61	61	R	F	3	44	2	2	B	661
RF	RF62	62	R	F	11	59	3	2	B	662
RF	RF63	63	R	F	11	67	3	2	B	663
RF	RF64	64	R	F	15	98	5	2	B	664
RF	RF65	65	R	F	12	63	2	2	B	665
RF	RF66	66	R	F	0	26	0	2	B	666
RF	RF67	67	R	F	15	67	2	2	B	667
RF	RF68	68	R	F	12	83	5	2	B	668
RF	RF69	69	R	F	10	63	3	2	B	669
RF	RF70	70	R	F	14	83	4	2	B	670
RF	RF71	71	R	F	0	17	0	2	B	671
RF	RF72	72	R	F	11	70	3	2	B	672
RF	RF73	73	R	F	12	65	4	2	B	673
RF	RF74	74	R	F	17	69	4	2	B	674
RF	RF75	75	R	F	14	74	3	2	B	675
RU	RU1	1	R	U	15	68	3	2	B	676
RU	RU2	2	R	U	14	87	4	2	B	677
RU	RU3	3	R	U	15	89	5	2	B	678
RU	RU4	4	R	U	13	98	5	2	B	679
RU	RU5	5	R	U	11	60	2	2	B	680
RU	RU6	6	R	U	13	81	4	2	B	681
RU	RU7	7	R	U	14	71	4	2	B	682
RU	RU8	8	R	U	17	83	4	2	B	683
RU	RU9	9	R	U	10	70	4	2	B	684
RU	RU10	10	R	U	11	77	3	2	B	685
RU	RU11	11	R	U	14	84	3	2	B	686
RU	RU12	12	R	U	15	77	4	2	B	687
RU	RU13	13	R	U	13	75	3	2	B	688
RU	RU14	14	R	U	21	80	3	2	B	689
RU	RU15	15	R	U	0	42	1	2	B	690
RU	RU16	16	R	U	5	53	3	2	B	691
RU	RU17	17	R	U	13	65	3	2	B	692
RU	RU18	18	R	U	12	63	2	2	B	693
RU	RU19	19	R	U	19	90	3	2	B	694
RU	RU20	20	R	U	17	84	3	2	B	695
RU	RU21	21	R	U	0	60	1	2	B	696
RU	RU22	22	R	U	14	49	2	2	B	697
RU	RU23	23	R	U	14	65	3	2	B	698
RU	RU24	24	R	U	12	64	3	2	B	699
RU	RU25	25	R	U	NA	0	0	2	B	700
RU	RU26	26	R	U	0	26	1	2	B	701
RU	RU27	27	R	U	1	48	2	2	B	702
RU	RU28	28	R	U	0	32	1	2	B	703
RU	RU29	29	R	U	5	48	3	2	B	704
RU	RU30	30	R	U	10	62	2	2	B	705
RU	RU31	31	R	U	9	19	3	2	B	706
RU	RU32	32	R	U	17	84	3	2	B	707
RU	RU33	33	R	U	0	50	1	2	B	708
RU	RU34	34	R	U	21	94	3	2	B	709
RU	RU35	35	R	U	12	61	2	2	B	710
RU	RU36	36	R	U	0	25	0	2	B	711
RU	RU37	37	R	U	9	62	4	2	B	712
RU	RU38	38	R	U	0	44	1	2	B	713
RU	RU39	39	R	U	14	68	4	2	B	714
RU	RU40	40	R	U	17	88	4	2	B	715
RU	RU41	41	R	U	7	45	4	2	B	716
RU	RU42	42	R	U	16	59	3	2	B	717
RU	RU43	43	R	U	16	65	4	2	B	718
RU	RU44	44	R	U	16	64	3	2	B	719
RU	RU45	45	R	U	NA	1	0	2	B	720
RU	RU46	46	R	U	8	47	3	2	B	721
RU	RU47	47	R	U	NA	0	NA	2	B	722
RU	RU48	48	R	U	15	91	5	2	B	723
RU	RU49	49	R	U	0	0	0	2	B	724
RU	RU50	50	R	U	12	72	3	2	B	725
RU	RU51	51	R	U	16	66	3	2	B	726
RU	RU52	52	R	U	3	17	2	2	B	727
RU	RU53	53	R	U	15	67	3	2	B	728
RU	RU54	54	R	U	NA	0	0	2	B	729
RU	RU55	55	R	U	NA	1	0	2	B	730
RU	RU56	56	R	U	0	28	1	2	B	731
RU	RU57	57	R	U	14	87	4	2	B	732
RU	RU58	58	R	U	18	76	2	2	B	733
RU	RU59	59	R	U	17	74	4	2	B	734
RU	RU60	60	R	U	1	61	2	2	B	735
RU	RU61	61	R	U	12	73	3	2	B	736
RU	RU62	62	R	U	15	55	2	2	B	737
RU	RU63	63	R	U	8	66	2	2	B	738
RU	RU64	64	R	U	16	69	4	2	B	739
RU	RU65	65	R	U	10	66	4	2	B	740
RU	RU66	66	R	U	17	84	4	2	B	741
RU	RU67	67	R	U	13	70	3	2	B	742
RU	RU68	68	R	U	9	46	2	2	B	743
RU	RU69	69	R	U	NA	0	0	2	B	744
RU	RU70	70	R	U	14	80	4	2	B	745
RU	RU71	71	R	U	NA	0	0	2	B	746
RU	RU72	72	R	U	9	61	5	2	B	747
RU	RU73	73	R	U	13	32	3	2	B	748
RU	RU74	74	R	U	11	63	3	2	B	749
RU	RU75	75	R	U	NA	0	0	2	B	750
NF	NF1	1	N	F	10	70	3	2	B	751
NF	NF2	2	N	F	5	46	2	2	B	752
NF	NF3	3	N	F	16	64	2	2	B	753
NF	NF4	4	N	F	14	78	3	2	B	754
NF	NF5	5	N	F	9	52	3	2	B	755
NF	NF6	6	N	F	15	92	5	2	B	756
NF	NF7	7	N	F	13	76	4	2	B	757
NF	NF8	8	N	F	10	53	4	2	B	758
NF	NF9	9	N	F	3	39	2	2	B	759
NF	NF10	10	N	F	13	62	3	2	B	760
NF	NF11	11	N	F	2	43	2	2	B	761
NF	NF12	12	N	F	14	84	3	2	B	762
NF	NF13	13	N	F	12	67	2	2	B	763
NF	NF14	14	N	F	11	63	3	2	B	764
NF	NF15	15	N	F	10	70	4	2	B	765
NF	NF16	16	N	F	13	70	5	2	B	766
NF	NF17	17	N	F	13	95	4	2	B	767
NF	NF18	18	N	F	NA	7	0	2	B	768
NF	NF19	19	N	F	9	63	3	2	B	769
NF	NF20	20	N	F	17	86	4	2	B	770
NF	NF21	21	N	F	2	45	2	2	B	771
NF	NF22	22	N	F	13	67	3	2	B	772
NF	NF23	23	N	F	14	68	3	2	B	773
NF	NF24	24	N	F	7	37	3	2	B	774
NF	NF25	25	N	F	0	36	1	2	B	775
NF	NF26	26	N	F	0	27	4	2	B	776
NF	NF27	27	N	F	9	57	3	2	B	777
NF	NF28	28	N	F	15	87	5	2	B	778
NF	NF29	29	N	F	15	51	3	2	B	779
NF	NF30	30	N	F	0	39	1	2	B	780
NF	NF31	31	N	F	13	87	3	2	B	781
NF	NF32	32	N	F	16	77	4	2	B	782
NF	NF33	33	N	F	4	58	3	2	B	783
NF	NF34	34	N	F	15	63	3	2	B	784
NF	NF35	35	N	F	16	82	4	2	B	785
NF	NF36	36	N	F	11	59	2	2	B	786
NF	NF37	37	N	F	0	20	1	2	B	787
NF	NF38	38	N	F	6	49	2	2	B	788
NF	NF39	39	N	F	3	58	3	2	B	789
NF	NF40	40	N	F	14	84	4	2	B	790
NF	NF41	41	N	F	10	46	2	2	B	791
NF	NF42	42	N	F	13	73	4	2	B	792
NF	NF43	43	N	F	0	4	0	2	B	793
NF	NF44	44	N	F	19	71	2	2	B	794
NF	NF45	45	N	F	14	80	4	2	B	795
NF	NF46	46	N	F	12	54	2	2	B	796
NF	NF47	47	N	F	10	74	5	2	B	797
NF	NF48	48	N	F	15	89	4	2	B	798
NF	NF49	49	N	F	11	63	2	2	B	799
NF	NF50	50	N	F	11	64	3	2	B	800
NF	NF51	51	N	F	19	79	3	2	B	801
NF	NF52	52	N	F	15	73	3	2	B	802
NF	NF53	53	N	F	2	50	2	2	B	803
NF	NF54	54	N	F	13	72	4	2	B	804
NF	NF55	55	N	F	10	62	3	2	B	805
NF	NF56	56	N	F	0	26	0	2	B	806
NF	NF57	57	N	F	14	77	4	2	B	807
NF	NF58	58	N	F	3	48	2	2	B	808
NF	NF59	59	N	F	17	80	4	2	B	809
NF	NF60	60	N	F	0	0	0	2	B	810
NF	NF61	61	N	F	0	18	0	2	B	811
NF	NF62	62	N	F	9	52	3	2	B	812
NF	NF63	63	N	F	0	37	0	2	B	813
NF	NF64	64	N	F	12	61	4	2	B	814
NF	NF65	65	N	F	15	80	3	2	B	815
NF	NF66	66	N	F	16	94	4	2	B	816
NF	NF67	67	N	F	0	18	1	2	B	817
NF	NF68	68	N	F	17	80	4	2	B	818
NF	NF69	69	N	F	10	53	3	2	B	819
NF	NF70	70	N	F	18	89	3	2	B	820
NF	NF71	71	N	F	15	90	3	2	B	821
NF	NF72	72	N	F	16	88	4	2	B	822
NF	NF73	73	N	F	0	0	0	2	B	823
NF	NF74	74	N	F	22	79	4	2	B	824
NF	NF75	75	N	F	17	91	4	2	B	825
NU	NU1	1	N	U	8	54	4	2	B	826
NU	NU2	2	N	U	15	66	3	2	B	827
NU	NU3	3	N	U	0	16	1	2	B	828
NU	NU4	4	N	U	17	88	3	2	B	829
NU	NU5	5	N	U	14	78	3	2	B	830
NU	NU6	6	N	U	11	75	3	2	B	831
NU	NU7	7	N	U	10	57	4	2	B	832
NU	NU8	8	N	U	6	31	4	2	B	833
NU	NU9	9	N	U	0	6	1	2	B	834
NU	NU10	10	N	U	14	86	4	2	B	835
NU	NU11	11	N	U	18	81	3	2	B	836
NU	NU12	12	N	U	3	49	2	2	B	837
NU	NU13	13	N	U	15	79	4	2	B	838
NU	NU14	14	N	U	2	62	3	2	B	839
NU	NU15	15	N	U	16	72	3	2	B	840
NU	NU16	16	N	U	0	22	3	2	B	841
NU	NU17	17	N	U	15	81	4	2	B	842
NU	NU18	18	N	U	6	46	3	2	B	843
NU	NU19	19	N	U	13	76	4	2	B	844
NU	NU20	20	N	U	0	33	1	2	B	845
NU	NU21	21	N	U	0	35	1	2	B	846
NU	NU22	22	N	U	0	12	0	2	B	847
NU	NU23	23	N	U	0	21	1	2	B	848
NU	NU24	24	N	U	16	99	5	2	B	849
NU	NU25	25	N	U	0	45	1	2	B	850
NU	NU26	26	N	U	8	68	4	2	B	851
NU	NU27	27	N	U	0	46	1	2	B	852
NU	NU28	28	N	U	18	85	4	2	B	853
NU	NU29	29	N	U	0	0	0	2	B	854
NU	NU30	30	N	U	18	76	3	2	B	855
NU	NU31	31	N	U	16	87	4	2	B	856
NU	NU32	32	N	U	11	77	4	2	B	857
NU	NU33	33	N	U	0	17	1	2	B	858
NU	NU34	34	N	U	15	85	3	2	B	859
NU	NU35	35	N	U	14	72	3	2	B	860
NU	NU36	36	N	U	14	80	3	2	B	861
NU	NU37	37	N	U	11	72	4	2	B	862
NU	NU38	38	N	U	11	62	3	2	B	863
NU	NU39	39	N	U	8	50	2	2	B	864
NU	NU40	40	N	U	NA	0	0	2	B	865
NU	NU41	41	N	U	14	67	4	2	B	866
NU	NU42	42	N	U	9	59	3	2	B	867
NU	NU43	43	N	U	10	60	3	2	B	868
NU	NU44	44	N	U	18	74	3	2	B	869
NU	NU45	45	N	U	0	26	1	2	B	870
NU	NU46	46	N	U	14	56	3	2	B	871
NU	NU47	47	N	U	12	59	4	2	B	872
NU	NU48	48	N	U	15	70	3	2	B	873
NU	NU49	49	N	U	8	50	2	2	B	874
NU	NU50	50	N	U	9	59	3	2	B	875
NU	NU51	51	N	U	NA	9	0	2	B	876
NU	NU52	52	N	U	15	80	4	2	B	877
NU	NU53	53	N	U	5	39	2	2	B	878
NU	NU54	54	N	U	16	78	4	2	B	879
NU	NU55	55	N	U	7	64	2	2	B	880
NU	NU56	56	N	U	6	59	2	2	B	881
NU	NU57	57	N	U	13	64	3	2	B	882
NU	NU58	58	N	U	0	37	1	2	B	883
NU	NU59	59	N	U	11	48	3	2	B	884
NU	NU60	60	N	U	14	77	3	2	B	885
NU	NU61	61	N	U	16	95	4	2	B	886
NU	NU62	62	N	U	14	90	4	2	B	887
NU	NU63	63	N	U	16	58	3	2	B	888
NU	NU64	64	N	U	17	85	5	2	B	889
NU	NU65	65	N	U	11	59	3	2	B	890
NU	NU66	66	N	U	16	88	5	2	B	891
NU	NU67	67	N	U	14	72	3	2	B	892
NU	NU68	68	N	U	19	73	4	2	B	893
NU	NU69	69	N	U	11	68	4	2	B	894
NU	NU70	70	N	U	2	47	2	2	B	895
NU	NU71	71	N	U	NA	0	0	2	B	896
NU	NU72	72	N	U	11	77	3	2	B	897
NU	NU73	73	N	U	23	93	4	2	B	898
NU	NU74	74	N	U	12	63	3	2	B	899
NU	NU75	75	N	U	1	50	2	2	B	900
RF	RF1	1	R	F	8	64	5	3	B	901
RF	RF2	2	R	F	NA	0	0	3	B	902
RF	RF3	3	R	F	11	91	4	3	B	903
RF	RF4	4	R	F	NA	13	2	3	B	904
RF	RF5	5	R	F	9	60	3	3	B	905
RF	RF6	6	R	F	12	76	4	3	B	906
RF	RF7	7	R	F	10	65	3	3	B	907
RF	RF8	8	R	F	3	50	3	3	B	908
RF	RF9	9	R	F	13	69	5	3	B	909
RF	RF10	10	R	F	1	52	3	3	B	910
RF	RF11	11	R	F	11	79	3	3	B	911
RF	RF12	12	R	F	13	85	3	3	B	912
RF	RF13	13	R	F	5	78	3	3	B	913
RF	RF14	14	R	F	11	90	3	3	B	914
RF	RF15	15	R	F	10	83	5	3	B	915
RF	RF16	16	R	F	0	46	2	3	B	916
RF	RF17	17	R	F	9	70	3	3	B	917
RF	RF18	18	R	F	1	63	3	3	B	918
RF	RF19	19	R	F	16	81	4	3	B	919
RF	RF20	20	R	F	NA	0	0	3	B	920
RF	RF21	21	R	F	9	62	4	3	B	921
RF	RF22	22	R	F	10	84	4	3	B	922
RF	RF23	23	R	F	0	0	0	3	B	923
RF	RF24	24	R	F	11	78	4	3	B	924
RF	RF25	25	R	F	0	57	3	3	B	925
RF	RF26	26	R	F	11	73	4	3	B	926
RF	RF27	27	R	F	NA	23	0	3	B	927
RF	RF28	28	R	F	14	83	4	3	B	928
RF	RF29	29	R	F	6	54	3	3	B	929
RF	RF30	30	R	F	9	81	4	3	B	930
RF	RF31	31	R	F	5	56	3	3	B	931
RF	RF32	32	R	F	10	73	4	3	B	932
RF	RF33	33	R	F	0	66	2	3	B	933
RF	RF34	34	R	F	5	62	3	3	B	934
RF	RF35	35	R	F	11	77	4	3	B	935
RF	RF36	36	R	F	14	87	5	3	B	936
RF	RF37	37	R	F	12	84	4	3	B	937
RF	RF38	38	R	F	10	90	3	3	B	938
RF	RF39	39	R	F	11	83	3	3	B	939
RF	RF40	40	R	F	0	54	2	3	B	940
RF	RF41	41	R	F	14	91	4	3	B	941
RF	RF42	42	R	F	11	77	3	3	B	942
RF	RF43	43	R	F	2	77	4	3	B	943
RF	RF44	44	R	F	11	78	3	3	B	944
RF	RF45	45	R	F	5	67	3	3	B	945
RF	RF46	46	R	F	9	82	4	3	B	946
RF	RF47	47	R	F	0	4	0	3	B	947
RF	RF48	48	R	F	3	33	3	3	B	948
RF	RF49	49	R	F	NA	24	0	3	B	949
RF	RF50	50	R	F	NA	1	0	3	B	950
RF	RF51	51	R	F	8	66	3	3	B	951
RF	RF52	52	R	F	8	79	3	3	B	952
RF	RF53	53	R	F	9	64	4	3	B	953
RF	RF54	54	R	F	2	50	3	3	B	954
RF	RF55	55	R	F	0	34	2	3	B	955
RF	RF56	56	R	F	1	62	3	3	B	956
RF	RF57	57	R	F	0	66	2	3	B	957
RF	RF58	58	R	F	1	43	3	3	B	958
RF	RF59	59	R	F	16	99	5	3	B	959
RF	RF60	60	R	F	9	63	5	3	B	960
RF	RF61	61	R	F	0	44	2	3	B	961
RF	RF62	62	R	F	3	59	3	3	B	962
RF	RF63	63	R	F	1	67	3	3	B	963
RF	RF64	64	R	F	15	98	5	3	B	964
RF	RF65	65	R	F	0	63	2	3	B	965
RF	RF66	66	R	F	0	26	0	3	B	966
RF	RF67	67	R	F	0	67	2	3	B	967
RF	RF68	68	R	F	15	83	5	3	B	968
RF	RF69	69	R	F	3	63	3	3	B	969
RF	RF70	70	R	F	11	83	4	3	B	970
RF	RF71	71	R	F	NA	17	0	3	B	971
RF	RF72	72	R	F	5	70	3	3	B	972
RF	RF73	73	R	F	10	65	4	3	B	973
RF	RF74	74	R	F	7	69	4	3	B	974
RF	RF75	75	R	F	7	74	3	3	B	975
RU	RU1	1	R	U	8	68	3	3	B	976
RU	RU2	2	R	U	12	87	4	3	B	977
RU	RU3	3	R	U	14	89	5	3	B	978
RU	RU4	4	R	U	14	98	5	3	B	979
RU	RU5	5	R	U	0	60	2	3	B	980
RU	RU6	6	R	U	14	81	4	3	B	981
RU	RU7	7	R	U	11	71	4	3	B	982
RU	RU8	8	R	U	10	83	4	3	B	983
RU	RU9	9	R	U	12	70	4	3	B	984
RU	RU10	10	R	U	10	77	3	3	B	985
RU	RU11	11	R	U	7	84	3	3	B	986
RU	RU12	12	R	U	12	77	4	3	B	987
RU	RU13	13	R	U	2	75	3	3	B	988
RU	RU14	14	R	U	6	80	3	3	B	989
RU	RU15	15	R	U	0	42	1	3	B	990
RU	RU16	16	R	U	5	53	3	3	B	991
RU	RU17	17	R	U	6	65	3	3	B	992
RU	RU18	18	R	U	0	63	2	3	B	993
RU	RU19	19	R	U	16	90	3	3	B	994
RU	RU20	20	R	U	12	84	3	3	B	995
RU	RU21	21	R	U	0	60	1	3	B	996
RU	RU22	22	R	U	0	49	2	3	B	997
RU	RU23	23	R	U	9	65	3	3	B	998
RU	RU24	24	R	U	5	64	3	3	B	999
RU	RU25	25	R	U	NA	0	0	3	B	1000
RU	RU26	26	R	U	0	26	1	3	B	1001
RU	RU27	27	R	U	0	48	2	3	B	1002
RU	RU28	28	R	U	NA	32	1	3	B	1003
RU	RU29	29	R	U	1	48	3	3	B	1004
RU	RU30	30	R	U	0	62	2	3	B	1005
RU	RU31	31	R	U	7	19	3	3	B	1006
RU	RU32	32	R	U	9	84	3	3	B	1007
RU	RU33	33	R	U	0	50	1	3	B	1008
RU	RU34	34	R	U	11	94	3	3	B	1009
RU	RU35	35	R	U	0	61	2	3	B	1010
RU	RU36	36	R	U	NA	25	0	3	B	1011
RU	RU37	37	R	U	8	62	4	3	B	1012
RU	RU38	38	R	U	0	44	1	3	B	1013
RU	RU39	39	R	U	13	68	4	3	B	1014
RU	RU40	40	R	U	14	88	4	3	B	1015
RU	RU41	41	R	U	3	45	4	3	B	1016
RU	RU42	42	R	U	3	59	3	3	B	1017
RU	RU43	43	R	U	9	65	4	3	B	1018
RU	RU44	44	R	U	2	64	3	3	B	1019
RU	RU45	45	R	U	NA	1	0	3	B	1020
RU	RU46	46	R	U	3	47	3	3	B	1021
RU	RU47	47	R	U	NA	0	NA	3	B	1022
RU	RU48	48	R	U	15	91	5	3	B	1023
RU	RU49	49	R	U	0	0	0	3	B	1024
RU	RU50	50	R	U	3	72	3	3	B	1025
RU	RU51	51	R	U	10	66	3	3	B	1026
RU	RU52	52	R	U	0	17	2	3	B	1027
RU	RU53	53	R	U	1	67	3	3	B	1028
RU	RU54	54	R	U	NA	0	0	3	B	1029
RU	RU55	55	R	U	NA	1	0	3	B	1030
RU	RU56	56	R	U	NA	28	1	3	B	1031
RU	RU57	57	R	U	17	87	4	3	B	1032
RU	RU58	58	R	U	0	76	2	3	B	1033
RU	RU59	59	R	U	14	74	4	3	B	1034
RU	RU60	60	R	U	0	61	2	3	B	1035
RU	RU61	61	R	U	7	73	3	3	B	1036
RU	RU62	62	R	U	0	55	2	3	B	1037
RU	RU63	63	R	U	0	66	2	3	B	1038
RU	RU64	64	R	U	9	69	4	3	B	1039
RU	RU65	65	R	U	13	66	4	3	B	1040
RU	RU66	66	R	U	8	84	4	3	B	1041
RU	RU67	67	R	U	4	70	3	3	B	1042
RU	RU68	68	R	U	0	46	2	3	B	1043
RU	RU69	69	R	U	NA	0	0	3	B	1044
RU	RU70	70	R	U	9	80	4	3	B	1045
RU	RU71	71	R	U	NA	0	0	3	B	1046
RU	RU72	72	R	U	9	61	5	3	B	1047
RU	RU73	73	R	U	2	32	3	3	B	1048
RU	RU74	74	R	U	1	63	3	3	B	1049
RU	RU75	75	R	U	NA	0	0	3	B	1050
NF	NF1	1	N	F	3	70	3	3	B	1051
NF	NF2	2	N	F	0	46	2	3	B	1052
NF	NF3	3	N	F	0	64	2	3	B	1053
NF	NF4	4	N	F	10	78	3	3	B	1054
NF	NF5	5	N	F	5	52	3	3	B	1055
NF	NF6	6	N	F	12	92	5	3	B	1056
NF	NF7	7	N	F	14	76	4	3	B	1057
NF	NF8	8	N	F	10	53	4	3	B	1058
NF	NF9	9	N	F	0	39	2	3	B	1059
NF	NF10	10	N	F	2	62	3	3	B	1060
NF	NF11	11	N	F	0	43	2	3	B	1061
NF	NF12	12	N	F	10	84	3	3	B	1062
NF	NF13	13	N	F	0	67	2	3	B	1063
NF	NF14	14	N	F	7	63	3	3	B	1064
NF	NF15	15	N	F	10	70	4	3	B	1065
NF	NF16	16	N	F	15	70	5	3	B	1066
NF	NF17	17	N	F	15	95	4	3	B	1067
NF	NF18	18	N	F	NA	7	0	3	B	1068
NF	NF19	19	N	F	2	63	3	3	B	1069
NF	NF20	20	N	F	14	86	4	3	B	1070
NF	NF21	21	N	F	0	45	2	3	B	1071
NF	NF22	22	N	F	9	67	3	3	B	1072
NF	NF23	23	N	F	1	68	3	3	B	1073
NF	NF24	24	N	F	4	37	3	3	B	1074
NF	NF25	25	N	F	NA	36	1	3	B	1075
NF	NF26	26	N	F	0	27	4	3	B	1076
NF	NF27	27	N	F	6	57	3	3	B	1077
NF	NF28	28	N	F	12	87	5	3	B	1078
NF	NF29	29	N	F	3	51	3	3	B	1079
NF	NF30	30	N	F	0	39	1	3	B	1080
NF	NF31	31	N	F	12	87	3	3	B	1081
NF	NF32	32	N	F	6	77	4	3	B	1082
NF	NF33	33	N	F	2	58	3	3	B	1083
NF	NF34	34	N	F	6	63	3	3	B	1084
NF	NF35	35	N	F	13	82	4	3	B	1085
NF	NF36	36	N	F	0	59	2	3	B	1086
NF	NF37	37	N	F	NA	20	1	3	B	1087
NF	NF38	38	N	F	0	49	2	3	B	1088
NF	NF39	39	N	F	10	58	3	3	B	1089
NF	NF40	40	N	F	9	84	4	3	B	1090
NF	NF41	41	N	F	0	46	2	3	B	1091
NF	NF42	42	N	F	13	73	4	3	B	1092
NF	NF43	43	N	F	0	4	0	3	B	1093
NF	NF44	44	N	F	0	71	2	3	B	1094
NF	NF45	45	N	F	9	80	4	3	B	1095
NF	NF46	46	N	F	0	54	2	3	B	1096
NF	NF47	47	N	F	11	74	5	3	B	1097
NF	NF48	48	N	F	11	89	4	3	B	1098
NF	NF49	49	N	F	0	63	2	3	B	1099
NF	NF50	50	N	F	1	64	3	3	B	1100
NF	NF51	51	N	F	7	79	3	3	B	1101
NF	NF52	52	N	F	3	73	3	3	B	1102
NF	NF53	53	N	F	0	50	2	3	B	1103
NF	NF54	54	N	F	11	72	4	3	B	1104
NF	NF55	55	N	F	5	62	3	3	B	1105
NF	NF56	56	N	F	NA	26	0	3	B	1106
NF	NF57	57	N	F	11	77	4	3	B	1107
NF	NF58	58	N	F	0	48	2	3	B	1108
NF	NF59	59	N	F	15	80	4	3	B	1109
NF	NF60	60	N	F	0	0	0	3	B	1110
NF	NF61	61	N	F	NA	18	0	3	B	1111
NF	NF62	62	N	F	4	52	3	3	B	1112
NF	NF63	63	N	F	0	37	0	3	B	1113
NF	NF64	64	N	F	8	61	4	3	B	1114
NF	NF65	65	N	F	9	80	3	3	B	1115
NF	NF66	66	N	F	13	94	4	3	B	1116
NF	NF67	67	N	F	NA	18	1	3	B	1117
NF	NF68	68	N	F	12	80	4	3	B	1118
NF	NF69	69	N	F	5	53	3	3	B	1119
NF	NF70	70	N	F	7	89	3	3	B	1120
NF	NF71	71	N	F	12	90	3	3	B	1121
NF	NF72	72	N	F	12	88	4	3	B	1122
NF	NF73	73	N	F	NA	0	0	3	B	1123
NF	NF74	74	N	F	14	79	4	3	B	1124
NF	NF75	75	N	F	13	91	4	3	B	1125
NU	NU1	1	N	U	5	54	4	3	B	1126
NU	NU2	2	N	U	10	66	3	3	B	1127
NU	NU3	3	N	U	0	16	1	3	B	1128
NU	NU4	4	N	U	2	88	3	3	B	1129
NU	NU5	5	N	U	1	78	3	3	B	1130
NU	NU6	6	N	U	6	75	3	3	B	1131
NU	NU7	7	N	U	3	57	4	3	B	1132
NU	NU8	8	N	U	1	31	4	3	B	1133
NU	NU9	9	N	U	NA	6	1	3	B	1134
NU	NU10	10	N	U	10	86	4	3	B	1135
NU	NU11	11	N	U	10	81	3	3	B	1136
NU	NU12	12	N	U	0	49	2	3	B	1137
NU	NU13	13	N	U	12	79	4	3	B	1138
NU	NU14	14	N	U	7	62	3	3	B	1139
NU	NU15	15	N	U	4	72	3	3	B	1140
NU	NU16	16	N	U	1	22	3	3	B	1141
NU	NU17	17	N	U	11	81	4	3	B	1142
NU	NU18	18	N	U	4	46	3	3	B	1143
NU	NU19	19	N	U	13	76	4	3	B	1144
NU	NU20	20	N	U	NA	33	1	3	B	1145
NU	NU21	21	N	U	0	35	1	3	B	1146
NU	NU22	22	N	U	NA	12	0	3	B	1147
NU	NU23	23	N	U	NA	21	1	3	B	1148
NU	NU24	24	N	U	15	99	5	3	B	1149
NU	NU25	25	N	U	0	45	1	3	B	1150
NU	NU26	26	N	U	4	68	4	3	B	1151
NU	NU27	27	N	U	NA	46	1	3	B	1152
NU	NU28	28	N	U	11	85	4	3	B	1153
NU	NU29	29	N	U	NA	0	0	3	B	1154
NU	NU30	30	N	U	1	76	3	3	B	1155
NU	NU31	31	N	U	8	87	4	3	B	1156
NU	NU32	32	N	U	7	77	4	3	B	1157
NU	NU33	33	N	U	0	17	1	3	B	1158
NU	NU34	34	N	U	10	85	3	3	B	1159
NU	NU35	35	N	U	6	72	3	3	B	1160
NU	NU36	36	N	U	6	80	3	3	B	1161
NU	NU37	37	N	U	5	72	4	3	B	1162
NU	NU38	38	N	U	1	62	3	3	B	1163
NU	NU39	39	N	U	NA	50	2	3	B	1164
NU	NU40	40	N	U	NA	0	0	3	B	1165
NU	NU41	41	N	U	7	67	4	3	B	1166
NU	NU42	42	N	U	3	59	3	3	B	1167
NU	NU43	43	N	U	2	60	3	3	B	1168
NU	NU44	44	N	U	6	74	3	3	B	1169
NU	NU45	45	N	U	0	26	1	3	B	1170
NU	NU46	46	N	U	3	56	3	3	B	1171
NU	NU47	47	N	U	10	59	4	3	B	1172
NU	NU48	48	N	U	9	70	3	3	B	1173
NU	NU49	49	N	U	0	50	2	3	B	1174
NU	NU50	50	N	U	8	59	3	3	B	1175
NU	NU51	51	N	U	NA	9	0	3	B	1176
NU	NU52	52	N	U	10	80	4	3	B	1177
NU	NU53	53	N	U	0	39	2	3	B	1178
NU	NU54	54	N	U	12	78	4	3	B	1179
NU	NU55	55	N	U	0	64	2	3	B	1180
NU	NU56	56	N	U	0	59	2	3	B	1181
NU	NU57	57	N	U	5	64	3	3	B	1182
NU	NU58	58	N	U	0	37	1	3	B	1183
NU	NU59	59	N	U	8	48	3	3	B	1184
NU	NU60	60	N	U	7	77	3	3	B	1185
NU	NU61	61	N	U	16	95	4	3	B	1186
NU	NU62	62	N	U	13	90	4	3	B	1187
NU	NU63	63	N	U	1	58	3	3	B	1188
NU	NU64	64	N	U	13	85	5	3	B	1189
NU	NU65	65	N	U	3	59	3	3	B	1190
NU	NU66	66	N	U	10	88	5	3	B	1191
NU	NU67	67	N	U	7	72	3	3	B	1192
NU	NU68	68	N	U	12	73	4	3	B	1193
NU	NU69	69	N	U	11	68	4	3	B	1194
NU	NU70	70	N	U	0	47	2	3	B	1195
NU	NU71	71	N	U	NA	0	0	3	B	1196
NU	NU72	72	N	U	2	77	3	3	B	1197
NU	NU73	73	N	U	14	93	4	3	B	1198
NU	NU74	74	N	U	5	63	3	3	B	1199
NU	NU75	75	N	U	0	50	2	3	B	1200
RF	RF1	1	R	F	2	64	5	4	B	1201
RF	RF2	2	R	F	NA	0	0	4	B	1202
RF	RF3	3	R	F	2	91	4	4	B	1203
RF	RF4	4	R	F	NA	13	2	4	B	1204
RF	RF5	5	R	F	0	60	3	4	B	1205
RF	RF6	6	R	F	4	76	4	4	B	1206
RF	RF7	7	R	F	0	65	3	4	B	1207
RF	RF8	8	R	F	0	50	3	4	B	1208
RF	RF9	9	R	F	6	69	5	4	B	1209
RF	RF10	10	R	F	0	52	3	4	B	1210
RF	RF11	11	R	F	0	79	3	4	B	1211
RF	RF12	12	R	F	0	85	3	4	B	1212
RF	RF13	13	R	F	0	78	3	4	B	1213
RF	RF14	14	R	F	0	90	3	4	B	1214
RF	RF15	15	R	F	10	83	5	4	B	1215
RF	RF16	16	R	F	0	46	2	4	B	1216
RF	RF17	17	R	F	0	70	3	4	B	1217
RF	RF18	18	R	F	0	63	3	4	B	1218
RF	RF19	19	R	F	4	81	4	4	B	1219
RF	RF20	20	R	F	NA	0	0	4	B	1220
RF	RF21	21	R	F	1	62	4	4	B	1221
RF	RF22	22	R	F	8	84	4	4	B	1222
RF	RF23	23	R	F	NA	0	0	4	B	1223
RF	RF24	24	R	F	6	78	4	4	B	1224
RF	RF25	25	R	F	NA	57	3	4	B	1225
RF	RF26	26	R	F	4	73	4	4	B	1226
RF	RF27	27	R	F	NA	23	0	4	B	1227
RF	RF28	28	R	F	1	83	4	4	B	1228
RF	RF29	29	R	F	0	54	3	4	B	1229
RF	RF30	30	R	F	5	81	4	4	B	1230
RF	RF31	31	R	F	0	56	3	4	B	1231
RF	RF32	32	R	F	7	73	4	4	B	1232
RF	RF33	33	R	F	0	66	2	4	B	1233
RF	RF34	34	R	F	0	62	3	4	B	1234
RF	RF35	35	R	F	5	77	4	4	B	1235
RF	RF36	36	R	F	4	87	5	4	B	1236
RF	RF37	37	R	F	4	84	4	4	B	1237
RF	RF38	38	R	F	0	90	3	4	B	1238
RF	RF39	39	R	F	0	83	3	4	B	1239
RF	RF40	40	R	F	0	54	2	4	B	1240
RF	RF41	41	R	F	8	91	4	4	B	1241
RF	RF42	42	R	F	0	77	3	4	B	1242
RF	RF43	43	R	F	1	77	4	4	B	1243
RF	RF44	44	R	F	0	78	3	4	B	1244
RF	RF45	45	R	F	0	67	3	4	B	1245
RF	RF46	46	R	F	4	82	4	4	B	1246
RF	RF47	47	R	F	0	4	0	4	B	1247
RF	RF48	48	R	F	0	33	3	4	B	1248
RF	RF49	49	R	F	NA	24	0	4	B	1249
RF	RF50	50	R	F	NA	1	0	4	B	1250
RF	RF51	51	R	F	0	66	3	4	B	1251
RF	RF52	52	R	F	0	79	3	4	B	1252
RF	RF53	53	R	F	2	64	4	4	B	1253
RF	RF54	54	R	F	0	50	3	4	B	1254
RF	RF55	55	R	F	NA	34	2	4	B	1255
RF	RF56	56	R	F	0	62	3	4	B	1256
RF	RF57	57	R	F	NA	66	2	4	B	1257
RF	RF58	58	R	F	0	43	3	4	B	1258
RF	RF59	59	R	F	9	99	5	4	B	1259
RF	RF60	60	R	F	8	63	5	4	B	1260
RF	RF61	61	R	F	NA	44	2	4	B	1261
RF	RF62	62	R	F	0	59	3	4	B	1262
RF	RF63	63	R	F	0	67	3	4	B	1263
RF	RF64	64	R	F	9	98	5	4	B	1264
RF	RF65	65	R	F	0	63	2	4	B	1265
RF	RF66	66	R	F	0	26	0	4	B	1266
RF	RF67	67	R	F	0	67	2	4	B	1267
RF	RF68	68	R	F	12	83	5	4	B	1268
RF	RF69	69	R	F	0	63	3	4	B	1269
RF	RF70	70	R	F	3	83	4	4	B	1270
RF	RF71	71	R	F	NA	17	0	4	B	1271
RF	RF72	72	R	F	0	70	3	4	B	1272
RF	RF73	73	R	F	1	65	4	4	B	1273
RF	RF74	74	R	F	3	69	4	4	B	1274
RF	RF75	75	R	F	0	74	3	4	B	1275
RU	RU1	1	R	U	0	68	3	4	B	1276
RU	RU2	2	R	U	1	87	4	4	B	1277
RU	RU3	3	R	U	7	89	5	4	B	1278
RU	RU4	4	R	U	11	98	5	4	B	1279
RU	RU5	5	R	U	NA	60	2	4	B	1280
RU	RU6	6	R	U	2	81	4	4	B	1281
RU	RU7	7	R	U	2	71	4	4	B	1282
RU	RU8	8	R	U	1	83	4	4	B	1283
RU	RU9	9	R	U	7	70	4	4	B	1284
RU	RU10	10	R	U	0	77	3	4	B	1285
RU	RU11	11	R	U	0	84	3	4	B	1286
RU	RU12	12	R	U	5	77	4	4	B	1287
RU	RU13	13	R	U	NA	75	3	4	B	1288
RU	RU14	14	R	U	0	80	3	4	B	1289
RU	RU15	15	R	U	NA	42	1	4	B	1290
RU	RU16	16	R	U	0	53	3	4	B	1291
RU	RU17	17	R	U	0	65	3	4	B	1292
RU	RU18	18	R	U	NA	63	2	4	B	1293
RU	RU19	19	R	U	0	90	3	4	B	1294
RU	RU20	20	R	U	0	84	3	4	B	1295
RU	RU21	21	R	U	0	60	1	4	B	1296
RU	RU22	22	R	U	0	49	2	4	B	1297
RU	RU23	23	R	U	0	65	3	4	B	1298
RU	RU24	24	R	U	0	64	3	4	B	1299
RU	RU25	25	R	U	NA	0	0	4	B	1300
RU	RU26	26	R	U	NA	26	1	4	B	1301
RU	RU27	27	R	U	NA	48	2	4	B	1302
RU	RU28	28	R	U	NA	32	1	4	B	1303
RU	RU29	29	R	U	0	48	3	4	B	1304
RU	RU30	30	R	U	0	62	2	4	B	1305
RU	RU31	31	R	U	0	19	3	4	B	1306
RU	RU32	32	R	U	0	84	3	4	B	1307
RU	RU33	33	R	U	NA	50	1	4	B	1308
RU	RU34	34	R	U	0	94	3	4	B	1309
RU	RU35	35	R	U	0	61	2	4	B	1310
RU	RU36	36	R	U	NA	25	0	4	B	1311
RU	RU37	37	R	U	4	62	4	4	B	1312
RU	RU38	38	R	U	0	44	1	4	B	1313
RU	RU39	39	R	U	3	68	4	4	B	1314
RU	RU40	40	R	U	8	88	4	4	B	1315
RU	RU41	41	R	U	1	45	4	4	B	1316
RU	RU42	42	R	U	0	59	3	4	B	1317
RU	RU43	43	R	U	1	65	4	4	B	1318
RU	RU44	44	R	U	NA	64	3	4	B	1319
RU	RU45	45	R	U	NA	1	0	4	B	1320
RU	RU46	46	R	U	0	47	3	4	B	1321
RU	RU47	47	R	U	NA	0	NA	4	B	1322
RU	RU48	48	R	U	8	91	5	4	B	1323
RU	RU49	49	R	U	NA	0	0	4	B	1324
RU	RU50	50	R	U	0	72	3	4	B	1325
RU	RU51	51	R	U	0	66	3	4	B	1326
RU	RU52	52	R	U	0	17	2	4	B	1327
RU	RU53	53	R	U	0	67	3	4	B	1328
RU	RU54	54	R	U	NA	0	0	4	B	1329
RU	RU55	55	R	U	NA	1	0	4	B	1330
RU	RU56	56	R	U	NA	28	1	4	B	1331
RU	RU57	57	R	U	1	87	4	4	B	1332
RU	RU58	58	R	U	0	76	2	4	B	1333
RU	RU59	59	R	U	6	74	4	4	B	1334
RU	RU60	60	R	U	NA	61	2	4	B	1335
RU	RU61	61	R	U	0	73	3	4	B	1336
RU	RU62	62	R	U	NA	55	2	4	B	1337
RU	RU63	63	R	U	NA	66	2	4	B	1338
RU	RU64	64	R	U	1	69	4	4	B	1339
RU	RU65	65	R	U	6	66	4	4	B	1340
RU	RU66	66	R	U	1	84	4	4	B	1341
RU	RU67	67	R	U	0	70	3	4	B	1342
RU	RU68	68	R	U	0	46	2	4	B	1343
RU	RU69	69	R	U	NA	0	0	4	B	1344
RU	RU70	70	R	U	2	80	4	4	B	1345
RU	RU71	71	R	U	NA	0	0	4	B	1346
RU	RU72	72	R	U	4	61	5	4	B	1347
RU	RU73	73	R	U	0	32	3	4	B	1348
RU	RU74	74	R	U	NA	63	3	4	B	1349
RU	RU75	75	R	U	NA	0	0	4	B	1350
NF	NF1	1	N	F	0	70	3	4	B	1351
NF	NF2	2	N	F	0	46	2	4	B	1352
NF	NF3	3	N	F	0	64	2	4	B	1353
NF	NF4	4	N	F	0	78	3	4	B	1354
NF	NF5	5	N	F	0	52	3	4	B	1355
NF	NF6	6	N	F	7	92	5	4	B	1356
NF	NF7	7	N	F	5	76	4	4	B	1357
NF	NF8	8	N	F	1	53	4	4	B	1358
NF	NF9	9	N	F	0	39	2	4	B	1359
NF	NF10	10	N	F	0	62	3	4	B	1360
NF	NF11	11	N	F	0	43	2	4	B	1361
NF	NF12	12	N	F	0	84	3	4	B	1362
NF	NF13	13	N	F	0	67	2	4	B	1363
NF	NF14	14	N	F	0	63	3	4	B	1364
NF	NF15	15	N	F	3	70	4	4	B	1365
NF	NF16	16	N	F	4	70	5	4	B	1366
NF	NF17	17	N	F	9	95	4	4	B	1367
NF	NF18	18	N	F	NA	7	0	4	B	1368
NF	NF19	19	N	F	NA	63	3	4	B	1369
NF	NF20	20	N	F	6	86	4	4	B	1370
NF	NF21	21	N	F	0	45	2	4	B	1371
NF	NF22	22	N	F	0	67	3	4	B	1372
NF	NF23	23	N	F	0	68	3	4	B	1373
NF	NF24	24	N	F	0	37	3	4	B	1374
NF	NF25	25	N	F	NA	36	1	4	B	1375
NF	NF26	26	N	F	1	27	4	4	B	1376
NF	NF27	27	N	F	0	57	3	4	B	1377
NF	NF28	28	N	F	9	87	5	4	B	1378
NF	NF29	29	N	F	0	51	3	4	B	1379
NF	NF30	30	N	F	0	39	1	4	B	1380
NF	NF31	31	N	F	0	87	3	4	B	1381
NF	NF32	32	N	F	3	77	4	4	B	1382
NF	NF33	33	N	F	0	58	3	4	B	1383
NF	NF34	34	N	F	0	63	3	4	B	1384
NF	NF35	35	N	F	6	82	4	4	B	1385
NF	NF36	36	N	F	NA	59	2	4	B	1386
NF	NF37	37	N	F	NA	20	1	4	B	1387
NF	NF38	38	N	F	NA	49	2	4	B	1388
NF	NF39	39	N	F	NA	58	3	4	B	1389
NF	NF40	40	N	F	2	84	4	4	B	1390
NF	NF41	41	N	F	0	46	2	4	B	1391
NF	NF42	42	N	F	11	73	4	4	B	1392
NF	NF43	43	N	F	0	4	0	4	B	1393
NF	NF44	44	N	F	0	71	2	4	B	1394
NF	NF45	45	N	F	2	80	4	4	B	1395
NF	NF46	46	N	F	0	54	2	4	B	1396
NF	NF47	47	N	F	6	74	5	4	B	1397
NF	NF48	48	N	F	9	89	4	4	B	1398
NF	NF49	49	N	F	0	63	2	4	B	1399
NF	NF50	50	N	F	0	64	3	4	B	1400
NF	NF51	51	N	F	0	79	3	4	B	1401
NF	NF52	52	N	F	0	73	3	4	B	1402
NF	NF53	53	N	F	0	50	2	4	B	1403
NF	NF54	54	N	F	4	72	4	4	B	1404
NF	NF55	55	N	F	0	62	3	4	B	1405
NF	NF56	56	N	F	NA	26	0	4	B	1406
NF	NF57	57	N	F	1	77	4	4	B	1407
NF	NF58	58	N	F	0	48	2	4	B	1408
NF	NF59	59	N	F	2	80	4	4	B	1409
NF	NF60	60	N	F	0	0	0	4	B	1410
NF	NF61	61	N	F	NA	18	0	4	B	1411
NF	NF62	62	N	F	0	52	3	4	B	1412
NF	NF63	63	N	F	0	37	0	4	B	1413
NF	NF64	64	N	F	4	61	4	4	B	1414
NF	NF65	65	N	F	0	80	3	4	B	1415
NF	NF66	66	N	F	10	94	4	4	B	1416
NF	NF67	67	N	F	NA	18	1	4	B	1417
NF	NF68	68	N	F	7	80	4	4	B	1418
NF	NF69	69	N	F	0	53	3	4	B	1419
NF	NF70	70	N	F	0	89	3	4	B	1420
NF	NF71	71	N	F	0	90	3	4	B	1421
NF	NF72	72	N	F	7	88	4	4	B	1422
NF	NF73	73	N	F	NA	0	0	4	B	1423
NF	NF74	74	N	F	3	79	4	4	B	1424
NF	NF75	75	N	F	6	91	4	4	B	1425
NU	NU1	1	N	U	1	54	4	4	B	1426
NU	NU2	2	N	U	0	66	3	4	B	1427
NU	NU3	3	N	U	NA	16	1	4	B	1428
NU	NU4	4	N	U	NA	88	3	4	B	1429
NU	NU5	5	N	U	0	78	3	4	B	1430
NU	NU6	6	N	U	0	75	3	4	B	1431
NU	NU7	7	N	U	1	57	4	4	B	1432
NU	NU8	8	N	U	4	31	4	4	B	1433
NU	NU9	9	N	U	NA	6	1	4	B	1434
NU	NU10	10	N	U	3	86	4	4	B	1435
NU	NU11	11	N	U	0	81	3	4	B	1436
NU	NU12	12	N	U	NA	49	2	4	B	1437
NU	NU13	13	N	U	4	79	4	4	B	1438
NU	NU14	14	N	U	0	62	3	4	B	1439
NU	NU15	15	N	U	0	72	3	4	B	1440
NU	NU16	16	N	U	0	22	3	4	B	1441
NU	NU17	17	N	U	4	81	4	4	B	1442
NU	NU18	18	N	U	0	46	3	4	B	1443
NU	NU19	19	N	U	7	76	4	4	B	1444
NU	NU20	20	N	U	NA	33	1	4	B	1445
NU	NU21	21	N	U	NA	35	1	4	B	1446
NU	NU22	22	N	U	NA	12	0	4	B	1447
NU	NU23	23	N	U	NA	21	1	4	B	1448
NU	NU24	24	N	U	9	99	5	4	B	1449
NU	NU25	25	N	U	0	45	1	4	B	1450
NU	NU26	26	N	U	1	68	4	4	B	1451
NU	NU27	27	N	U	NA	46	1	4	B	1452
NU	NU28	28	N	U	3	85	4	4	B	1453
NU	NU29	29	N	U	NA	0	0	4	B	1454
NU	NU30	30	N	U	0	76	3	4	B	1455
NU	NU31	31	N	U	2	87	4	4	B	1456
NU	NU32	32	N	U	2	77	4	4	B	1457
NU	NU33	33	N	U	NA	17	1	4	B	1458
NU	NU34	34	N	U	0	85	3	4	B	1459
NU	NU35	35	N	U	0	72	3	4	B	1460
NU	NU36	36	N	U	0	80	3	4	B	1461
NU	NU37	37	N	U	3	72	4	4	B	1462
NU	NU38	38	N	U	0	62	3	4	B	1463
NU	NU39	39	N	U	NA	50	2	4	B	1464
NU	NU40	40	N	U	NA	0	0	4	B	1465
NU	NU41	41	N	U	1	67	4	4	B	1466
NU	NU42	42	N	U	0	59	3	4	B	1467
NU	NU43	43	N	U	0	60	3	4	B	1468
NU	NU44	44	N	U	0	74	3	4	B	1469
NU	NU45	45	N	U	0	26	1	4	B	1470
NU	NU46	46	N	U	0	56	3	4	B	1471
NU	NU47	47	N	U	3	59	4	4	B	1472
NU	NU48	48	N	U	0	70	3	4	B	1473
NU	NU49	49	N	U	NA	50	2	4	B	1474
NU	NU50	50	N	U	0	59	3	4	B	1475
NU	NU51	51	N	U	NA	9	0	4	B	1476
NU	NU52	52	N	U	5	80	4	4	B	1477
NU	NU53	53	N	U	0	39	2	4	B	1478
NU	NU54	54	N	U	1	78	4	4	B	1479
NU	NU55	55	N	U	NA	64	2	4	B	1480
NU	NU56	56	N	U	NA	59	2	4	B	1481
NU	NU57	57	N	U	0	64	3	4	B	1482
NU	NU58	58	N	U	0	37	1	4	B	1483
NU	NU59	59	N	U	0	48	3	4	B	1484
NU	NU60	60	N	U	0	77	3	4	B	1485
NU	NU61	61	N	U	10	95	4	4	B	1486
NU	NU62	62	N	U	6	90	4	4	B	1487
NU	NU63	63	N	U	0	58	3	4	B	1488
NU	NU64	64	N	U	8	85	5	4	B	1489
NU	NU65	65	N	U	NA	59	3	4	B	1490
NU	NU66	66	N	U	6	88	5	4	B	1491
NU	NU67	67	N	U	0	72	3	4	B	1492
NU	NU68	68	N	U	4	73	4	4	B	1493
NU	NU69	69	N	U	2	68	4	4	B	1494
NU	NU70	70	N	U	0	47	2	4	B	1495
NU	NU71	71	N	U	NA	0	0	4	B	1496
NU	NU72	72	N	U	0	77	3	4	B	1497
NU	NU73	73	N	U	6	93	4	4	B	1498
NU	NU74	74	N	U	0	63	3	4	B	1499
NU	NU75	75	N	U	0	50	2	4	B	1500
RF	RF1	1	R	F	0	64	5	5	B	1501
RF	RF2	2	R	F	NA	0	0	5	B	1502
RF	RF3	3	R	F	0	91	4	5	B	1503
RF	RF4	4	R	F	NA	13	2	5	B	1504
RF	RF5	5	R	F	0	60	3	5	B	1505
RF	RF6	6	R	F	NA	76	4	5	B	1506
RF	RF7	7	R	F	0	65	3	5	B	1507
RF	RF8	8	R	F	NA	50	3	5	B	1508
RF	RF9	9	R	F	1	69	5	5	B	1509
RF	RF10	10	R	F	NA	52	3	5	B	1510
RF	RF11	11	R	F	NA	79	3	5	B	1511
RF	RF12	12	R	F	NA	85	3	5	B	1512
RF	RF13	13	R	F	NA	78	3	5	B	1513
RF	RF14	14	R	F	NA	90	3	5	B	1514
RF	RF15	15	R	F	1	83	5	5	B	1515
RF	RF16	16	R	F	0	46	2	5	B	1516
RF	RF17	17	R	F	0	70	3	5	B	1517
RF	RF18	18	R	F	NA	63	3	5	B	1518
RF	RF19	19	R	F	0	81	4	5	B	1519
RF	RF20	20	R	F	NA	0	0	5	B	1520
RF	RF21	21	R	F	0	62	4	5	B	1521
RF	RF22	22	R	F	0	84	4	5	B	1522
RF	RF23	23	R	F	NA	0	0	5	B	1523
RF	RF24	24	R	F	0	78	4	5	B	1524
RF	RF25	25	R	F	NA	57	3	5	B	1525
RF	RF26	26	R	F	0	73	4	5	B	1526
RF	RF27	27	R	F	NA	23	0	5	B	1527
RF	RF28	28	R	F	0	83	4	5	B	1528
RF	RF29	29	R	F	NA	54	3	5	B	1529
RF	RF30	30	R	F	0	81	4	5	B	1530
RF	RF31	31	R	F	NA	56	3	5	B	1531
RF	RF32	32	R	F	0	73	4	5	B	1532
RF	RF33	33	R	F	NA	66	2	5	B	1533
RF	RF34	34	R	F	0	62	3	5	B	1534
RF	RF35	35	R	F	0	77	4	5	B	1535
RF	RF36	36	R	F	1	87	5	5	B	1536
RF	RF37	37	R	F	0	84	4	5	B	1537
RF	RF38	38	R	F	NA	90	3	5	B	1538
RF	RF39	39	R	F	0	83	3	5	B	1539
RF	RF40	40	R	F	NA	54	2	5	B	1540
RF	RF41	41	R	F	0	91	4	5	B	1541
RF	RF42	42	R	F	NA	77	3	5	B	1542
RF	RF43	43	R	F	0	77	4	5	B	1543
RF	RF44	44	R	F	NA	78	3	5	B	1544
RF	RF45	45	R	F	NA	67	3	5	B	1545
RF	RF46	46	R	F	0	82	4	5	B	1546
RF	RF47	47	R	F	NA	4	0	5	B	1547
RF	RF48	48	R	F	0	33	3	5	B	1548
RF	RF49	49	R	F	NA	24	0	5	B	1549
RF	RF50	50	R	F	NA	1	0	5	B	1550
RF	RF51	51	R	F	0	66	3	5	B	1551
RF	RF52	52	R	F	0	79	3	5	B	1552
RF	RF53	53	R	F	0	64	4	5	B	1553
RF	RF54	54	R	F	NA	50	3	5	B	1554
RF	RF55	55	R	F	NA	34	2	5	B	1555
RF	RF56	56	R	F	NA	62	3	5	B	1556
RF	RF57	57	R	F	NA	66	2	5	B	1557
RF	RF58	58	R	F	NA	43	3	5	B	1558
RF	RF59	59	R	F	1	99	5	5	B	1559
RF	RF60	60	R	F	2	63	5	5	B	1560
RF	RF61	61	R	F	NA	44	2	5	B	1561
RF	RF62	62	R	F	0	59	3	5	B	1562
RF	RF63	63	R	F	NA	67	3	5	B	1563
RF	RF64	64	R	F	4	98	5	5	B	1564
RF	RF65	65	R	F	NA	63	2	5	B	1565
RF	RF66	66	R	F	NA	26	0	5	B	1566
RF	RF67	67	R	F	NA	67	2	5	B	1567
RF	RF68	68	R	F	4	83	5	5	B	1568
RF	RF69	69	R	F	NA	63	3	5	B	1569
RF	RF70	70	R	F	0	83	4	5	B	1570
RF	RF71	71	R	F	NA	17	0	5	B	1571
RF	RF72	72	R	F	NA	70	3	5	B	1572
RF	RF73	73	R	F	0	65	4	5	B	1573
RF	RF74	74	R	F	0	69	4	5	B	1574
RF	RF75	75	R	F	0	74	3	5	B	1575
RU	RU1	1	R	U	NA	68	3	5	B	1576
RU	RU2	2	R	U	NA	87	4	5	B	1577
RU	RU3	3	R	U	1	89	5	5	B	1578
RU	RU4	4	R	U	3	98	5	5	B	1579
RU	RU5	5	R	U	NA	60	2	5	B	1580
RU	RU6	6	R	U	NA	81	4	5	B	1581
RU	RU7	7	R	U	0	71	4	5	B	1582
RU	RU8	8	R	U	NA	83	4	5	B	1583
RU	RU9	9	R	U	0	70	4	5	B	1584
RU	RU10	10	R	U	NA	77	3	5	B	1585
RU	RU11	11	R	U	NA	84	3	5	B	1586
RU	RU12	12	R	U	0	77	4	5	B	1587
RU	RU13	13	R	U	NA	75	3	5	B	1588
RU	RU14	14	R	U	0	80	3	5	B	1589
RU	RU15	15	R	U	NA	42	1	5	B	1590
RU	RU16	16	R	U	0	53	3	5	B	1591
RU	RU17	17	R	U	0	65	3	5	B	1592
RU	RU18	18	R	U	NA	63	2	5	B	1593
RU	RU19	19	R	U	NA	90	3	5	B	1594
RU	RU20	20	R	U	0	84	3	5	B	1595
RU	RU21	21	R	U	NA	60	1	5	B	1596
RU	RU22	22	R	U	NA	49	2	5	B	1597
RU	RU23	23	R	U	NA	65	3	5	B	1598
RU	RU24	24	R	U	0	64	3	5	B	1599
RU	RU25	25	R	U	NA	0	0	5	B	1600
RU	RU26	26	R	U	NA	26	1	5	B	1601
RU	RU27	27	R	U	NA	48	2	5	B	1602
RU	RU28	28	R	U	NA	32	1	5	B	1603
RU	RU29	29	R	U	NA	48	3	5	B	1604
RU	RU30	30	R	U	NA	62	2	5	B	1605
RU	RU31	31	R	U	0	19	3	5	B	1606
RU	RU32	32	R	U	0	84	3	5	B	1607
RU	RU33	33	R	U	NA	50	1	5	B	1608
RU	RU34	34	R	U	0	94	3	5	B	1609
RU	RU35	35	R	U	0	61	2	5	B	1610
RU	RU36	36	R	U	NA	25	0	5	B	1611
RU	RU37	37	R	U	0	62	4	5	B	1612
RU	RU38	38	R	U	NA	44	1	5	B	1613
RU	RU39	39	R	U	0	68	4	5	B	1614
RU	RU40	40	R	U	0	88	4	5	B	1615
RU	RU41	41	R	U	NA	45	4	5	B	1616
RU	RU42	42	R	U	NA	59	3	5	B	1617
RU	RU43	43	R	U	NA	65	4	5	B	1618
RU	RU44	44	R	U	NA	64	3	5	B	1619
RU	RU45	45	R	U	NA	1	0	5	B	1620
RU	RU46	46	R	U	0	47	3	5	B	1621
RU	RU47	47	R	U	NA	0	NA	5	B	1622
RU	RU48	48	R	U	1	91	5	5	B	1623
RU	RU49	49	R	U	NA	0	0	5	B	1624
RU	RU50	50	R	U	NA	72	3	5	B	1625
RU	RU51	51	R	U	0	66	3	5	B	1626
RU	RU52	52	R	U	0	17	2	5	B	1627
RU	RU53	53	R	U	NA	67	3	5	B	1628
RU	RU54	54	R	U	NA	0	0	5	B	1629
RU	RU55	55	R	U	NA	1	0	5	B	1630
RU	RU56	56	R	U	NA	28	1	5	B	1631
RU	RU57	57	R	U	0	87	4	5	B	1632
RU	RU58	58	R	U	NA	76	2	5	B	1633
RU	RU59	59	R	U	0	74	4	5	B	1634
RU	RU60	60	R	U	NA	61	2	5	B	1635
RU	RU61	61	R	U	0	73	3	5	B	1636
RU	RU62	62	R	U	NA	55	2	5	B	1637
RU	RU63	63	R	U	NA	66	2	5	B	1638
RU	RU64	64	R	U	NA	69	4	5	B	1639
RU	RU65	65	R	U	0	66	4	5	B	1640
RU	RU66	66	R	U	0	84	4	5	B	1641
RU	RU67	67	R	U	NA	70	3	5	B	1642
RU	RU68	68	R	U	NA	46	2	5	B	1643
RU	RU69	69	R	U	NA	0	0	5	B	1644
RU	RU70	70	R	U	0	80	4	5	B	1645
RU	RU71	71	R	U	NA	0	0	5	B	1646
RU	RU72	72	R	U	1	61	5	5	B	1647
RU	RU73	73	R	U	NA	32	3	5	B	1648
RU	RU74	74	R	U	NA	63	3	5	B	1649
RU	RU75	75	R	U	NA	0	0	5	B	1650
NF	NF1	1	N	F	NA	70	3	5	B	1651
NF	NF2	2	N	F	0	46	2	5	B	1652
NF	NF3	3	N	F	NA	64	2	5	B	1653
NF	NF4	4	N	F	NA	78	3	5	B	1654
NF	NF5	5	N	F	NA	52	3	5	B	1655
NF	NF6	6	N	F	1	92	5	5	B	1656
NF	NF7	7	N	F	0	76	4	5	B	1657
NF	NF8	8	N	F	0	53	4	5	B	1658
NF	NF9	9	N	F	NA	39	2	5	B	1659
NF	NF10	10	N	F	NA	62	3	5	B	1660
NF	NF11	11	N	F	NA	43	2	5	B	1661
NF	NF12	12	N	F	NA	84	3	5	B	1662
NF	NF13	13	N	F	NA	67	2	5	B	1663
NF	NF14	14	N	F	0	63	3	5	B	1664
NF	NF15	15	N	F	0	70	4	5	B	1665
NF	NF16	16	N	F	1	70	5	5	B	1666
NF	NF17	17	N	F	0	95	4	5	B	1667
NF	NF18	18	N	F	NA	7	0	5	B	1668
NF	NF19	19	N	F	NA	63	3	5	B	1669
NF	NF20	20	N	F	0	86	4	5	B	1670
NF	NF21	21	N	F	NA	45	2	5	B	1671
NF	NF22	22	N	F	0	67	3	5	B	1672
NF	NF23	23	N	F	NA	68	3	5	B	1673
NF	NF24	24	N	F	NA	37	3	5	B	1674
NF	NF25	25	N	F	NA	36	1	5	B	1675
NF	NF26	26	N	F	0	27	4	5	B	1676
NF	NF27	27	N	F	NA	57	3	5	B	1677
NF	NF28	28	N	F	2	87	5	5	B	1678
NF	NF29	29	N	F	0	51	3	5	B	1679
NF	NF30	30	N	F	NA	39	1	5	B	1680
NF	NF31	31	N	F	0	87	3	5	B	1681
NF	NF32	32	N	F	0	77	4	5	B	1682
NF	NF33	33	N	F	NA	58	3	5	B	1683
NF	NF34	34	N	F	NA	63	3	5	B	1684
NF	NF35	35	N	F	0	82	4	5	B	1685
NF	NF36	36	N	F	NA	59	2	5	B	1686
NF	NF37	37	N	F	NA	20	1	5	B	1687
NF	NF38	38	N	F	NA	49	2	5	B	1688
NF	NF39	39	N	F	NA	58	3	5	B	1689
NF	NF40	40	N	F	0	84	4	5	B	1690
NF	NF41	41	N	F	NA	46	2	5	B	1691
NF	NF42	42	N	F	0	73	4	5	B	1692
NF	NF43	43	N	F	NA	4	0	5	B	1693
NF	NF44	44	N	F	NA	71	2	5	B	1694
NF	NF45	45	N	F	NA	80	4	5	B	1695
NF	NF46	46	N	F	NA	54	2	5	B	1696
NF	NF47	47	N	F	1	74	5	5	B	1697
NF	NF48	48	N	F	0	89	4	5	B	1698
NF	NF49	49	N	F	NA	63	2	5	B	1699
NF	NF50	50	N	F	NA	64	3	5	B	1700
NF	NF51	51	N	F	0	79	3	5	B	1701
NF	NF52	52	N	F	NA	73	3	5	B	1702
NF	NF53	53	N	F	NA	50	2	5	B	1703
NF	NF54	54	N	F	0	72	4	5	B	1704
NF	NF55	55	N	F	NA	62	3	5	B	1705
NF	NF56	56	N	F	NA	26	0	5	B	1706
NF	NF57	57	N	F	0	77	4	5	B	1707
NF	NF58	58	N	F	NA	48	2	5	B	1708
NF	NF59	59	N	F	NA	80	4	5	B	1709
NF	NF60	60	N	F	0	0	0	5	B	1710
NF	NF61	61	N	F	NA	18	0	5	B	1711
NF	NF62	62	N	F	NA	52	3	5	B	1712
NF	NF63	63	N	F	NA	37	0	5	B	1713
NF	NF64	64	N	F	0	61	4	5	B	1714
NF	NF65	65	N	F	NA	80	3	5	B	1715
NF	NF66	66	N	F	0	94	4	5	B	1716
NF	NF67	67	N	F	NA	18	1	5	B	1717
NF	NF68	68	N	F	0	80	4	5	B	1718
NF	NF69	69	N	F	0	53	3	5	B	1719
NF	NF70	70	N	F	NA	89	3	5	B	1720
NF	NF71	71	N	F	NA	90	3	5	B	1721
NF	NF72	72	N	F	0	88	4	5	B	1722
NF	NF73	73	N	F	NA	0	0	5	B	1723
NF	NF74	74	N	F	NA	79	4	5	B	1724
NF	NF75	75	N	F	NA	91	4	5	B	1725
NU	NU1	1	N	U	NA	54	4	5	B	1726
NU	NU2	2	N	U	0	66	3	5	B	1727
NU	NU3	3	N	U	NA	16	1	5	B	1728
NU	NU4	4	N	U	NA	88	3	5	B	1729
NU	NU5	5	N	U	NA	78	3	5	B	1730
NU	NU6	6	N	U	NA	75	3	5	B	1731
NU	NU7	7	N	U	0	57	4	5	B	1732
NU	NU8	8	N	U	0	31	4	5	B	1733
NU	NU9	9	N	U	NA	6	1	5	B	1734
NU	NU10	10	N	U	NA	86	4	5	B	1735
NU	NU11	11	N	U	NA	81	3	5	B	1736
NU	NU12	12	N	U	NA	49	2	5	B	1737
NU	NU13	13	N	U	0	79	4	5	B	1738
NU	NU14	14	N	U	NA	62	3	5	B	1739
NU	NU15	15	N	U	NA	72	3	5	B	1740
NU	NU16	16	N	U	0	22	3	5	B	1741
NU	NU17	17	N	U	0	81	4	5	B	1742
NU	NU18	18	N	U	NA	46	3	5	B	1743
NU	NU19	19	N	U	0	76	4	5	B	1744
NU	NU20	20	N	U	NA	33	1	5	B	1745
NU	NU21	21	N	U	NA	35	1	5	B	1746
NU	NU22	22	N	U	NA	12	0	5	B	1747
NU	NU23	23	N	U	NA	21	1	5	B	1748
NU	NU24	24	N	U	5	99	5	5	B	1749
NU	NU25	25	N	U	0	45	1	5	B	1750
NU	NU26	26	N	U	NA	68	4	5	B	1751
NU	NU27	27	N	U	NA	46	1	5	B	1752
NU	NU28	28	N	U	0	85	4	5	B	1753
NU	NU29	29	N	U	NA	0	0	5	B	1754
NU	NU30	30	N	U	NA	76	3	5	B	1755
NU	NU31	31	N	U	0	87	4	5	B	1756
NU	NU32	32	N	U	0	77	4	5	B	1757
NU	NU33	33	N	U	NA	17	1	5	B	1758
NU	NU34	34	N	U	NA	85	3	5	B	1759
NU	NU35	35	N	U	NA	72	3	5	B	1760
NU	NU36	36	N	U	0	80	3	5	B	1761
NU	NU37	37	N	U	NA	72	4	5	B	1762
NU	NU38	38	N	U	0	62	3	5	B	1763
NU	NU39	39	N	U	NA	50	2	5	B	1764
NU	NU40	40	N	U	NA	0	0	5	B	1765
NU	NU41	41	N	U	0	67	4	5	B	1766
NU	NU42	42	N	U	NA	59	3	5	B	1767
NU	NU43	43	N	U	NA	60	3	5	B	1768
NU	NU44	44	N	U	NA	74	3	5	B	1769
NU	NU45	45	N	U	NA	26	1	5	B	1770
NU	NU46	46	N	U	NA	56	3	5	B	1771
NU	NU47	47	N	U	0	59	4	5	B	1772
NU	NU48	48	N	U	0	70	3	5	B	1773
NU	NU49	49	N	U	NA	50	2	5	B	1774
NU	NU50	50	N	U	0	59	3	5	B	1775
NU	NU51	51	N	U	NA	9	0	5	B	1776
NU	NU52	52	N	U	0	80	4	5	B	1777
NU	NU53	53	N	U	0	39	2	5	B	1778
NU	NU54	54	N	U	NA	78	4	5	B	1779
NU	NU55	55	N	U	NA	64	2	5	B	1780
NU	NU56	56	N	U	NA	59	2	5	B	1781
NU	NU57	57	N	U	NA	64	3	5	B	1782
NU	NU58	58	N	U	0	37	1	5	B	1783
NU	NU59	59	N	U	NA	48	3	5	B	1784
NU	NU60	60	N	U	NA	77	3	5	B	1785
NU	NU61	61	N	U	0	95	4	5	B	1786
NU	NU62	62	N	U	0	90	4	5	B	1787
NU	NU63	63	N	U	0	58	3	5	B	1788
NU	NU64	64	N	U	1	85	5	5	B	1789
NU	NU65	65	N	U	NA	59	3	5	B	1790
NU	NU66	66	N	U	1	88	5	5	B	1791
NU	NU67	67	N	U	NA	72	3	5	B	1792
NU	NU68	68	N	U	0	73	4	5	B	1793
NU	NU69	69	N	U	0	68	4	5	B	1794
NU	NU70	70	N	U	NA	47	2	5	B	1795
NU	NU71	71	N	U	NA	0	0	5	B	1796
NU	NU72	72	N	U	0	77	3	5	B	1797
NU	NU73	73	N	U	0	93	4	5	B	1798
NU	NU74	74	N	U	NA	63	3	5	B	1799
NU	NU75	75	N	U	NA	50	2	5	B	1800
RF	RF1	1	R	F	NA	64	5	6	B	1801
RF	RF2	2	R	F	NA	0	0	6	B	1802
RF	RF3	3	R	F	0	91	4	6	B	1803
RF	RF4	4	R	F	NA	13	2	6	B	1804
RF	RF5	5	R	F	NA	60	3	6	B	1805
RF	RF6	6	R	F	NA	76	4	6	B	1806
RF	RF7	7	R	F	NA	65	3	6	B	1807
RF	RF8	8	R	F	NA	50	3	6	B	1808
RF	RF9	9	R	F	0	69	5	6	B	1809
RF	RF10	10	R	F	NA	52	3	6	B	1810
RF	RF11	11	R	F	NA	79	3	6	B	1811
RF	RF12	12	R	F	NA	85	3	6	B	1812
RF	RF13	13	R	F	NA	78	3	6	B	1813
RF	RF14	14	R	F	NA	90	3	6	B	1814
RF	RF15	15	R	F	NA	83	5	6	B	1815
RF	RF16	16	R	F	NA	46	2	6	B	1816
RF	RF17	17	R	F	NA	70	3	6	B	1817
RF	RF18	18	R	F	NA	63	3	6	B	1818
RF	RF19	19	R	F	NA	81	4	6	B	1819
RF	RF20	20	R	F	NA	0	0	6	B	1820
RF	RF21	21	R	F	NA	62	4	6	B	1821
RF	RF22	22	R	F	NA	84	4	6	B	1822
RF	RF23	23	R	F	NA	0	0	6	B	1823
RF	RF24	24	R	F	NA	78	4	6	B	1824
RF	RF25	25	R	F	NA	57	3	6	B	1825
RF	RF26	26	R	F	0	73	4	6	B	1826
RF	RF27	27	R	F	NA	23	0	6	B	1827
RF	RF28	28	R	F	NA	83	4	6	B	1828
RF	RF29	29	R	F	NA	54	3	6	B	1829
RF	RF30	30	R	F	NA	81	4	6	B	1830
RF	RF31	31	R	F	NA	56	3	6	B	1831
RF	RF32	32	R	F	0	73	4	6	B	1832
RF	RF33	33	R	F	NA	66	2	6	B	1833
RF	RF34	34	R	F	NA	62	3	6	B	1834
RF	RF35	35	R	F	NA	77	4	6	B	1835
RF	RF36	36	R	F	0	87	5	6	B	1836
RF	RF37	37	R	F	NA	84	4	6	B	1837
RF	RF38	38	R	F	NA	90	3	6	B	1838
RF	RF39	39	R	F	NA	83	3	6	B	1839
RF	RF40	40	R	F	NA	54	2	6	B	1840
RF	RF41	41	R	F	NA	91	4	6	B	1841
RF	RF42	42	R	F	NA	77	3	6	B	1842
RF	RF43	43	R	F	NA	77	4	6	B	1843
RF	RF44	44	R	F	NA	78	3	6	B	1844
RF	RF45	45	R	F	NA	67	3	6	B	1845
RF	RF46	46	R	F	NA	82	4	6	B	1846
RF	RF47	47	R	F	NA	4	0	6	B	1847
RF	RF48	48	R	F	0	33	3	6	B	1848
RF	RF49	49	R	F	NA	24	0	6	B	1849
RF	RF50	50	R	F	NA	1	0	6	B	1850
RF	RF51	51	R	F	NA	66	3	6	B	1851
RF	RF52	52	R	F	NA	79	3	6	B	1852
RF	RF53	53	R	F	NA	64	4	6	B	1853
RF	RF54	54	R	F	NA	50	3	6	B	1854
RF	RF55	55	R	F	NA	34	2	6	B	1855
RF	RF56	56	R	F	NA	62	3	6	B	1856
RF	RF57	57	R	F	NA	66	2	6	B	1857
RF	RF58	58	R	F	NA	43	3	6	B	1858
RF	RF59	59	R	F	NA	99	5	6	B	1859
RF	RF60	60	R	F	NA	63	5	6	B	1860
RF	RF61	61	R	F	NA	44	2	6	B	1861
RF	RF62	62	R	F	NA	59	3	6	B	1862
RF	RF63	63	R	F	NA	67	3	6	B	1863
RF	RF64	64	R	F	NA	98	5	6	B	1864
RF	RF65	65	R	F	NA	63	2	6	B	1865
RF	RF66	66	R	F	NA	26	0	6	B	1866
RF	RF67	67	R	F	NA	67	2	6	B	1867
RF	RF68	68	R	F	0	83	5	6	B	1868
RF	RF69	69	R	F	NA	63	3	6	B	1869
RF	RF70	70	R	F	NA	83	4	6	B	1870
RF	RF71	71	R	F	NA	17	0	6	B	1871
RF	RF72	72	R	F	NA	70	3	6	B	1872
RF	RF73	73	R	F	0	65	4	6	B	1873
RF	RF74	74	R	F	NA	69	4	6	B	1874
RF	RF75	75	R	F	NA	74	3	6	B	1875
RU	RU1	1	R	U	NA	68	3	6	B	1876
RU	RU2	2	R	U	NA	87	4	6	B	1877
RU	RU3	3	R	U	0	89	5	6	B	1878
RU	RU4	4	R	U	0	98	5	6	B	1879
RU	RU5	5	R	U	NA	60	2	6	B	1880
RU	RU6	6	R	U	NA	81	4	6	B	1881
RU	RU7	7	R	U	NA	71	4	6	B	1882
RU	RU8	8	R	U	NA	83	4	6	B	1883
RU	RU9	9	R	U	NA	70	4	6	B	1884
RU	RU10	10	R	U	NA	77	3	6	B	1885
RU	RU11	11	R	U	NA	84	3	6	B	1886
RU	RU12	12	R	U	NA	77	4	6	B	1887
RU	RU13	13	R	U	NA	75	3	6	B	1888
RU	RU14	14	R	U	NA	80	3	6	B	1889
RU	RU15	15	R	U	NA	42	1	6	B	1890
RU	RU16	16	R	U	NA	53	3	6	B	1891
RU	RU17	17	R	U	NA	65	3	6	B	1892
RU	RU18	18	R	U	NA	63	2	6	B	1893
RU	RU19	19	R	U	NA	90	3	6	B	1894
RU	RU20	20	R	U	NA	84	3	6	B	1895
RU	RU21	21	R	U	NA	60	1	6	B	1896
RU	RU22	22	R	U	NA	49	2	6	B	1897
RU	RU23	23	R	U	NA	65	3	6	B	1898
RU	RU24	24	R	U	NA	64	3	6	B	1899
RU	RU25	25	R	U	NA	0	0	6	B	1900
RU	RU26	26	R	U	NA	26	1	6	B	1901
RU	RU27	27	R	U	NA	48	2	6	B	1902
RU	RU28	28	R	U	NA	32	1	6	B	1903
RU	RU29	29	R	U	NA	48	3	6	B	1904
RU	RU30	30	R	U	NA	62	2	6	B	1905
RU	RU31	31	R	U	NA	19	3	6	B	1906
RU	RU32	32	R	U	0	84	3	6	B	1907
RU	RU33	33	R	U	NA	50	1	6	B	1908
RU	RU34	34	R	U	NA	94	3	6	B	1909
RU	RU35	35	R	U	NA	61	2	6	B	1910
RU	RU36	36	R	U	NA	25	0	6	B	1911
RU	RU37	37	R	U	NA	62	4	6	B	1912
RU	RU38	38	R	U	NA	44	1	6	B	1913
RU	RU39	39	R	U	NA	68	4	6	B	1914
RU	RU40	40	R	U	NA	88	4	6	B	1915
RU	RU41	41	R	U	NA	45	4	6	B	1916
RU	RU42	42	R	U	NA	59	3	6	B	1917
RU	RU43	43	R	U	NA	65	4	6	B	1918
RU	RU44	44	R	U	NA	64	3	6	B	1919
RU	RU45	45	R	U	NA	1	0	6	B	1920
RU	RU46	46	R	U	0	47	3	6	B	1921
RU	RU47	47	R	U	NA	0	NA	6	B	1922
RU	RU48	48	R	U	0	91	5	6	B	1923
RU	RU49	49	R	U	NA	0	0	6	B	1924
RU	RU50	50	R	U	NA	72	3	6	B	1925
RU	RU51	51	R	U	NA	66	3	6	B	1926
RU	RU52	52	R	U	NA	17	2	6	B	1927
RU	RU53	53	R	U	NA	67	3	6	B	1928
RU	RU54	54	R	U	NA	0	0	6	B	1929
RU	RU55	55	R	U	NA	1	0	6	B	1930
RU	RU56	56	R	U	NA	28	1	6	B	1931
RU	RU57	57	R	U	NA	87	4	6	B	1932
RU	RU58	58	R	U	NA	76	2	6	B	1933
RU	RU59	59	R	U	NA	74	4	6	B	1934
RU	RU60	60	R	U	NA	61	2	6	B	1935
RU	RU61	61	R	U	NA	73	3	6	B	1936
RU	RU62	62	R	U	NA	55	2	6	B	1937
RU	RU63	63	R	U	NA	66	2	6	B	1938
RU	RU64	64	R	U	NA	69	4	6	B	1939
RU	RU65	65	R	U	NA	66	4	6	B	1940
RU	RU66	66	R	U	NA	84	4	6	B	1941
RU	RU67	67	R	U	NA	70	3	6	B	1942
RU	RU68	68	R	U	NA	46	2	6	B	1943
RU	RU69	69	R	U	NA	0	0	6	B	1944
RU	RU70	70	R	U	NA	80	4	6	B	1945
RU	RU71	71	R	U	NA	0	0	6	B	1946
RU	RU72	72	R	U	0	61	5	6	B	1947
RU	RU73	73	R	U	NA	32	3	6	B	1948
RU	RU74	74	R	U	NA	63	3	6	B	1949
RU	RU75	75	R	U	NA	0	0	6	B	1950
NF	NF1	1	N	F	NA	70	3	6	B	1951
NF	NF2	2	N	F	NA	46	2	6	B	1952
NF	NF3	3	N	F	NA	64	2	6	B	1953
NF	NF4	4	N	F	NA	78	3	6	B	1954
NF	NF5	5	N	F	NA	52	3	6	B	1955
NF	NF6	6	N	F	0	92	5	6	B	1956
NF	NF7	7	N	F	NA	76	4	6	B	1957
NF	NF8	8	N	F	NA	53	4	6	B	1958
NF	NF9	9	N	F	NA	39	2	6	B	1959
NF	NF10	10	N	F	NA	62	3	6	B	1960
NF	NF11	11	N	F	NA	43	2	6	B	1961
NF	NF12	12	N	F	NA	84	3	6	B	1962
NF	NF13	13	N	F	NA	67	2	6	B	1963
NF	NF14	14	N	F	NA	63	3	6	B	1964
NF	NF15	15	N	F	NA	70	4	6	B	1965
NF	NF16	16	N	F	0	70	5	6	B	1966
NF	NF17	17	N	F	NA	95	4	6	B	1967
NF	NF18	18	N	F	NA	7	0	6	B	1968
NF	NF19	19	N	F	NA	63	3	6	B	1969
NF	NF20	20	N	F	NA	86	4	6	B	1970
NF	NF21	21	N	F	NA	45	2	6	B	1971
NF	NF22	22	N	F	NA	67	3	6	B	1972
NF	NF23	23	N	F	NA	68	3	6	B	1973
NF	NF24	24	N	F	NA	37	3	6	B	1974
NF	NF25	25	N	F	NA	36	1	6	B	1975
NF	NF26	26	N	F	NA	27	4	6	B	1976
NF	NF27	27	N	F	NA	57	3	6	B	1977
NF	NF28	28	N	F	0	87	5	6	B	1978
NF	NF29	29	N	F	NA	51	3	6	B	1979
NF	NF30	30	N	F	NA	39	1	6	B	1980
NF	NF31	31	N	F	NA	87	3	6	B	1981
NF	NF32	32	N	F	NA	77	4	6	B	1982
NF	NF33	33	N	F	NA	58	3	6	B	1983
NF	NF34	34	N	F	NA	63	3	6	B	1984
NF	NF35	35	N	F	NA	82	4	6	B	1985
NF	NF36	36	N	F	NA	59	2	6	B	1986
NF	NF37	37	N	F	NA	20	1	6	B	1987
NF	NF38	38	N	F	NA	49	2	6	B	1988
NF	NF39	39	N	F	NA	58	3	6	B	1989
NF	NF40	40	N	F	NA	84	4	6	B	1990
NF	NF41	41	N	F	NA	46	2	6	B	1991
NF	NF42	42	N	F	NA	73	4	6	B	1992
NF	NF43	43	N	F	NA	4	0	6	B	1993
NF	NF44	44	N	F	NA	71	2	6	B	1994
NF	NF45	45	N	F	NA	80	4	6	B	1995
NF	NF46	46	N	F	NA	54	2	6	B	1996
NF	NF47	47	N	F	NA	74	5	6	B	1997
NF	NF48	48	N	F	0	89	4	6	B	1998
NF	NF49	49	N	F	NA	63	2	6	B	1999
[truncated: 701 more rows]
