# Supplementary material for: Kin but less than kind: within-group male relatedness does not increase female fitness in seed beetles
Source: Proc Biol Sci. 2019 Sep 11;286(1910):20191664. doi: 10.1098/rspb.2019.1664 (PMC6742989; doi:10.1098/rspb.2019.1664)
Supplement: R script [file rspb20191664supp4.txt]

library(car)
library(lme4)
library(lmerTest)
library(popbio)
library(blmeco)
library(survival)
library(coxme)


#########################################################################################

#READ DATAFILES
setwd("")

#lifespan and total reproduction data
lifespandata<-read.csv("lifespan_totrep_data.csv")
lifespandata$Lifespan<-as.numeric(lifespandata$Lifespan)
lifespandata$Totalrep<-as.numeric(lifespandata$Totalrep)
lifespandata$Event<-as.numeric(lifespandata$Event)
lifespandata$obs_effect<-as.factor(lifespandata$obs_effect)

str(lifespandata)

#Dataset with non-reproductive individuals removed
lf2<-subset(lifespandata,Totalrep>0)


#########################################################################################

#age-specific reproduction data, only collected in block 2
agespecific.data<-read.csv("agespecific_reproduction.csv")
str(agespecific.data)
agespecific.data$Offspring<-as.numeric(agespecific.data$Offspring)
agespecific.data$Totalrep<-as.numeric(agespecific.data$Totalrep)
agespecific.data$ALR<-as.numeric(agespecific.data$ALR)
agespecific.data$Age<-as.numeric(agespecific.data$Age)
agespecific.data$obs_effect<-as.factor(agespecific.data$obs_effect)

#Scale and centre continous variables
agespecific.data$Age.scaled<-scale(agespecific.data$Age)
agespecific.data$ALR.scaled<-scale(agespecific.data$ALR)

#Remove non-reproductive individuals
agespecific.data.2<-subset(agespecific.data,Totalrep>0)

#########################################################################################

#model lifespan


## Lifespan with non-reproductive individuals removed

m.lifespan<-coxme(Surv(Lifespan,Event)~Relatedness*Familiarity+(1|Block),data= lf2)
m.lifespan

## lifespan all data

m.lifespan2<-coxme(Surv(Lifespan,Event)~Relatedness*Familiarity+(1|Block),data= lifespandata)
m.lifespan2

#########################################################################################

#Model total reproduction


#Total reproduction - final model
m.totrep<-glmer(Totalrep~Relatedness*Familiarity+(1|Block)+(1|obs_effect),family=poisson,data=lf2)
Anova(m.totrep)
summary(m.totrep)
dispersion_glmer(m.totrep)


#Total reproduction-also including individuals that does not reproduce

m.totrep.all.1<-glmer(Totalrep~Relatedness*Familiarity+(1|Block)+(1|obs_effect),family=poisson,data=lifespandata)
Anova(m.totrep.all.1)
summary(m.totrep.all.1)
dispersion_glmer(m.totrep.all.1)


#########################################################################################

#Model age-specific reproduction

#Without non-reproducing individuals

#NOTE In order to get convergence, I am using scaled continuous variables, a ten times longer iteration than standard, and bobyqa optimizer.

m.agespecific<-glmer((Offspring)~Relatedness*Familiarity*ALR.scaled*Age.scaled+Relatedness*Familiarity*ALR.scaled*I(Age.scaled^2)+(Age.scaled|ID),family="poisson",data= agespecific.data.2,control=glmerControl(optimizer="bobyqa",optCtrl=list(maxfun=1e5))) 
Anova(m.agespecific)
summary(m.agespecific)
dispersion_glmer(m.agespecific)

#########################################################################################

#Age at last reproduction (ALR)
ALRdata<-subset(agespecific.data.2,agespecific.data.2$Age==1) #Use only one of the ages, since ALR is repeated for every age in the dataset.
ALRdata$Event<-c(rep(1,length(ALRdata$Treatment))) #create an event (they all reached age at last reproduction)

m.ALR<-coxph(Surv(ALR,Event)~Relatedness*Familiarity,data= ALRdata)
m.ALR


#########################################################################################

# Calculate lambda


agespecific.data.2$new.ID<-paste(agespecific.data.2$ID, agespecific.data.2$Treatment, agespecific.data.2$Relatedness, agespecific.data.2$Familiarity) #This is the uniqe ID of each individual

agespecific.data.2$Offspring<-as.numeric(agespecific.data.2$Offspring)
agespecific.data.2$Age<-as.numeric(agespecific.data.2$Age)

rawdata.lambda<-subset(agespecific.data.2, Age<6) #Remove old age days without reproduction

#to sort data per "individual", each day after each other
lambda.data<-as.data.frame.table(with(rawdata.lambda,tapply(Offspring,list(Age,new.ID),sum))) 
names(lambda.data)<-c("Day","Plate","Fecundity")

lambda.data[is.na(lambda.data)]<-0 #put all NAs to 0, can't have NA in the dataset

no.plates<-length(levels(lambda.data$Plate)) 

lambda<-c(rep(NA,1,no.plates))
survival.matrix<- diag(1,28,29) #make a matrix that is as long (x) as your number of days + development time+1 (5+23+1), and as high (y) as your number of days + devtime (5+23) ,having nr 1 in the diagonal. 
devtime<-23


for (i in levels(lambda.data$Plate)) {
  data_tmp<-lambda.data[lambda.data$Plate==i,]
  reg_result<-lambda(rbind(c(rep(0,devtime),data_tmp$Fecundity),survival.matrix))
  lambda[i]<-reg_result[1]  
}


plates<-levels(lambda.data$Plate)

splitLambda<-strsplit(plates, " ") #Split the unique ID by empty space
matrix<-as.data.frame(matrix(unlist(splitLambda),ncol=4,byrow=T))
colnames(matrix)<-c("ID","Treatment","Relatedness","Familiarity") #Now we have all factors etc extracted from the unique ID, ready for analyses!

lambda<-as.data.frame(lambda)[(length(lambda)/2+1):length(lambda),] #to remove the first 50% values that are NAs (due to non-perfect coding of the loop)

lambda.final<-cbind(matrix,lambda)

#########################################################################################

# Lambda_model


m.lambda<-lm(lambda~Relatedness*Familiarity,data=lambda.final)
summary(m.lambda)
Anova(m.lambda)


#########################################################################################
